# Supplementary material for: Agronomic or contentious land change? A longitudinal analysis from the Eastern Brazilian Amazon
Source: PLoS One. 2020 Jan 27;15(1):e0227378. doi: 10.1371/journal.pone.0227378 (PMC6984708; doi:10.1371/journal.pone.0227378)
Supplement: S1 Aldrich data — (ZIP) [file pone.0227378.s011.zip]

Archive with 2 entries (2 files):
- Aldrich_data_codebook.txt
- Aldrich_etal_dataset.csv
