# Supplementary material for: Agronomic or contentious land change? A longitudinal analysis from the Eastern Brazilian Amazon
Source: PLoS One. 2020 Jan 27;15(1):e0227378. doi: 10.1371/journal.pone.0227378 (PMC6984708; doi:10.1371/journal.pone.0227378)
Supplement: S1 Aldrich data — (ZIP) [file pone.0227378.s011.zip › Aldrich_data_codebook.txt]

-----------------------------------------------------------------------------------------------
propids                                                                      Property ID Number
-----------------------------------------------------------------------------------------------

                  type:  numeric (float)

                 range:  [1,181]                      units:  1
         unique values:  180                      missing .:  0/4860

                  mean:   91.1833
              std. dev:   52.3416

           percentiles:        10%       25%       50%       75%       90%
                              18.5      45.5      91.5     136.5     163.5

-----------------------------------------------------------------------------------------------
year                                                                                       Year
-----------------------------------------------------------------------------------------------

                  type:  numeric (float)

                 range:  [1984,2010]                  units:  1
         unique values:  27                       missing .:  0/4860

                  mean:      1997
              std. dev:   7.78968

           percentiles:        10%       25%       50%       75%       90%
                              1986      1990      1997      2004      2008

-----------------------------------------------------------------------------------------------
propsize                                                              Property size in Hectares
-----------------------------------------------------------------------------------------------

                  type:  numeric (float)

                 range:  [564.72931,56035.238]        units:  .00001
         unique values:  180                      missing .:  0/4860

                  mean:   4886.19
              std. dev:    4666.9

           percentiles:        10%       25%       50%       75%       90%
                           2309.86   3199.44    3972.3   5138.61   8526.39

-----------------------------------------------------------------------------------------------
d2cities                                                       Euclidian distance to All Cities
-----------------------------------------------------------------------------------------------

                  type:  numeric (float)

                 range:  [3.89,79.35]                 units:  .01
         unique values:  179                      missing .:  0/4860

                  mean:   40.6523
              std. dev:   17.9599

           percentiles:        10%       25%       50%       75%       90%
                            17.005    27.025     40.06     55.05    65.235

-----------------------------------------------------------------------------------------------
lhcontrol                                                = 1 if largeholder control, = 0 if not
-----------------------------------------------------------------------------------------------

                  type:  numeric (byte)

                 range:  [0,1]                        units:  1
         unique values:  2                        missing .:  0/4860

            tabulation:  Freq.  Value
                           693  0
                          4167  1

-----------------------------------------------------------------------------------------------
numdalr        Number of Direct Action Land Reform Actions reported on property in time period 
-----------------------------------------------------------------------------------------------

                  type:  numeric (int)

                 range:  [0,56]                       units:  1
         unique values:  26                       missing .:  0/4860

                  mean:   .288683
              std. dev:   2.24786

           percentiles:        10%       25%       50%       75%       90%
                                 0         0         0         0         0

-----------------------------------------------------------------------------------------------
numdeaths                                            Number of deaths reported by the newsmedia
-----------------------------------------------------------------------------------------------

                  type:  numeric (byte)

                 range:  [0,24]                       units:  1
         unique values:  12                       missing .:  0/4860

                  mean:   .050412
              std. dev:   .657511

           percentiles:        10%       25%       50%       75%       90%
                                 0         0         0         0         0

-----------------------------------------------------------------------------------------------
soilbin                           =1 if soils are suitable for agriculture according to EMBRAPA
-----------------------------------------------------------------------------------------------

                  type:  numeric (byte)

                 range:  [0,1]                        units:  1
         unique values:  2                        missing .:  0/4860

            tabulation:  Freq.  Value
                          2727  0
                          2133  1

-----------------------------------------------------------------------------------------------
def1wHectares                     No reforestation, deforested area, total measured in hectares
-----------------------------------------------------------------------------------------------

                  type:  numeric (double)

                 range:  [0,55013.82]                 units:  .01
         unique values:  4534                     missing .:  0/4860

                  mean:   2934.52
              std. dev:   3317.74

           percentiles:        10%       25%       50%       75%       90%
                           363.285   1158.66   2471.58   3654.94   5616.45

-----------------------------------------------------------------------------------------------
settlementformed          =1 if settlement has been oficially formed in this year or previously
-----------------------------------------------------------------------------------------------

                  type:  numeric (float)

                 range:  [0,1]                        units:  1
         unique values:  2                        missing .:  0/4860

            tabulation:  Freq.  Value
                          3467  0
                          1393  1

-----------------------------------------------------------------------------------------------
dalrever                                                     =1 if there was ever land conflict
-----------------------------------------------------------------------------------------------

                  type:  numeric (float)

                 range:  [0,1]                        units:  1
         unique values:  2                        missing .:  0/4860

            tabulation:  Freq.  Value
                          2176  0
                          2684  1

-----------------------------------------------------------------------------------------------
balsamp                                   =0 for balanced, =1 if observation should be excluded
-----------------------------------------------------------------------------------------------

                  type:  numeric (float)

                 range:  [0,1]                        units:  1
         unique values:  2                        missing .:  35/4860

            tabulation:  Freq.  Value
                          4798  0
                            27  1
                            35  .

-----------------------------------------------------------------------------------------------
precipannual                              Annual precipitation in mm according to ESRL-PSD data
-----------------------------------------------------------------------------------------------

                  type:  numeric (double)

                 range:  [1347.56,2826.32]            units:  .01
         unique values:  108                      missing .:  0/4860

                  mean:   1789.32
              std. dev:   280.559

           percentiles:        10%       25%       50%       75%       90%
                           1465.83   1543.13   1792.55   1951.31   2136.99

-----------------------------------------------------------------------------------------------
period                                        =1 if 1984-1991, =2 if 1992-2001, =3 if 2002-2010
-----------------------------------------------------------------------------------------------

                  type:  numeric (float)

                 range:  [1,3]                        units:  1
         unique values:  3                        missing .:  0/4860

            tabulation:  Freq.  Value
                          1620  1
                          1620  2
                          1620  3

-----------------------------------------------------------------------------------------------
run1                                                        number of years since last conflict
-----------------------------------------------------------------------------------------------

                  type:  numeric (float)

                 range:  [0,27]                       units:  1
         unique values:  28                       missing .:  0/4860

                  mean:   9.80309
              std. dev:   7.77109

           percentiles:        10%       25%       50%       75%       90%
                                 1         3         8        16        22

-----------------------------------------------------------------------------------------------
ddefha                                               first difference deforestation in hectares
-----------------------------------------------------------------------------------------------

                  type:  numeric (float)

                 range:  [0,5481.1]                   units:  .01
         unique values:  2515                     missing .:  180/4860

                  mean:   151.705
              std. dev:   268.849

           percentiles:        10%       25%       50%       75%       90%
                              1.44     16.38    69.525     186.3   369.675

-----------------------------------------------------------------------------------------------
dndalr                                                first difference number of DALR incidents
-----------------------------------------------------------------------------------------------

                  type:  numeric (float)

                 range:  [-45,56]                     units:  1
         unique values:  50                       missing .:  180/4860

                  mean:  -.002991
              std. dev:   2.82381

           percentiles:        10%       25%       50%       75%       90%
                                 0         0         0         0         0

-----------------------------------------------------------------------------------------------
dndeaths                                     first difference number of deaths in land conflict
-----------------------------------------------------------------------------------------------

                  type:  numeric (float)

                 range:  [-23,24]                     units:  1
         unique values:  21                       missing .:  180/4860

                  mean:  -.004915
              std. dev:   .919835

           percentiles:        10%       25%       50%       75%       90%
                                 0         0         0         0         0

-----------------------------------------------------------------------------------------------
dlhcontrol                                      first difference periods of largeholder control
-----------------------------------------------------------------------------------------------

                  type:  numeric (float)

                 range:  [-1,1]                       units:  1
         unique values:  3                        missing .:  180/4860

            tabulation:  Freq.  Value
                           117  -1
                          4490  0
                            73  1
                           180  .

-----------------------------------------------------------------------------------------------
dprecip                                                   first difference annual precipitation
-----------------------------------------------------------------------------------------------

                  type:  numeric (float)

                 range:  [-885.66,1011.95]            units:  .01
         unique values:  104                      missing .:  180/4860

                  mean:  -2.39644
              std. dev:   370.302

           percentiles:        10%       25%       50%       75%       90%
                           -459.32   -227.95     -27.4    232.78    593.86

-----------------------------------------------------------------------------------------------
dsettle                                                       first difference settlment formed
-----------------------------------------------------------------------------------------------

                  type:  numeric (float)

                 range:  [0,1]                        units:  1
         unique values:  2                        missing .:  180/4860

            tabulation:  Freq.  Value
                          4591  0
                            89  1
                           180  .

-----------------------------------------------------------------------------------------------
run1yr                                 interaction of years since last conflict and time (year)
-----------------------------------------------------------------------------------------------

                  type:  numeric (float)

                 range:  [0,54270]                    units:  1
         unique values:  364                      missing .:  0/4860

                  mean:   19613.8
              std. dev:   15596.8

           percentiles:        10%       25%       50%       75%       90%
                              1984      5970     15928     31984     44110

-----------------------------------------------------------------------------------------------
