# Supplementary material for: Agronomic or contentious land change? A longitudinal analysis from the Eastern Brazilian Amazon
Source: PLoS One. 2020 Jan 27;15(1):e0227378. doi: 10.1371/journal.pone.0227378 (PMC6984708; doi:10.1371/journal.pone.0227378)
Supplement: S1 Aldrich data — (ZIP) [file pone.0227378.s011.zip › Aldrich_etal_dataset.csv]

propids	year	propsize	d2cities	lhcontrol	numdalr	numdeaths	soilbin	def1wHectares	settlementformed	dalrever	balsamp	precipannual	period	run1	ddefha	dndalr	dndeaths	dlhcontrol	dprecip	dsettle	run1yr
1	1984	3687.8582	22.49	0	0	0	1	389.9699999999999	0	1	0	2236.78	1	1							1984
1	1985	3687.8582	22.49	0	1	0	1	499.3199999999999	0	1	0	2826.32	1	0	109.35	1	0	0	589.53998	0	0
1	1986	3687.8582	22.49	0	1	0	1	563.76	0	1	0	2266.05	1	0	64.440002	0	0	0	-560.27002	0	0
1	1987	3687.8582	22.49	0	2	0	1	844.1999999999994	0	1	0	1457.75	1	0	280.44	1	0	0	-808.29999	0	0
1	1988	3687.8582	22.49	1	1	0	1	927.0899999999996	0	1	0	2469.7	1	0	82.889999	-1	0	1	1011.95	0	0
1	1989	3687.8582	22.49	1	0	0	1	1006.38	0	1	0	2164.45	1	1	79.290001	-1	0	0	-305.25	0	1989
1	1990	3687.8582	22.49	1	0	0	1	1041.929999999999	0	1	0	2088.35	1	2	35.549999	0	0	0	-76.099998	0	3980
1	1991	3687.8582	22.49	1	0	0	1	1072.079999999999	0	1	0	2088.2	1	3	30.15	0	0	0	-.15000001	0	5973
1	1992	3687.8582	22.49	1	0	0	1	1174.41	0	1	0	1721.1	1	4	102.33	0	0	0	-367.10001	0	7968
1	1993	3687.8582	22.49	1	0	0	1	1233.36	0	1	0	1687.93	2	5	58.950001	0	0	0	-33.169998	0	9965
1	1994	3687.8582	22.49	1	0	0	1	1257.39	0	1	0	1957.95	2	6	24.030001	0	0	0	270.01999	0	11964
1	1995	3687.8582	22.49	1	1	0	1	1317.689999999999	0	1	0	1877.3	2	0	60.299999	1	0	0	-80.650002	0	0
1	1996	3687.8582	22.49	1	0	0	1	1366.02	0	1	0	1986.42	2	1	48.330002	-1	0	0	109.12	0	1996
1	1997	3687.8582	22.49	1	0	0	1	1460.7	0	1	0	1603.28	2	2	94.68	0	0	0	-383.14001	0	3994
1	1998	3687.8582	22.49	1	0	0	1	1480.05	0	1	0	1753.76	2	3	19.35	0	0	0	150.48	0	5994
1	1999	3687.8582	22.49	0	1	0	1	1522.44	1	1	0	1951.31	2	0	42.389999	1	0	-1	197.55	1	0
1	2000	3687.8582	22.49	0	0	0	1	1566.9	1	1	0	1743.6	2	1	44.459999	-1	0	0	-207.71001	0	2000
1	2001	3687.8582	22.49	0	0	0	1	1587.24	1	1	0	2204.3	2	2	20.34	0	0	0	460.70001	0	4002
1	2002	3687.8582	22.49	0	0	0	1	1613.61	1	1	0	1673.42	3	3	26.370001	0	0	0	-530.88	0	6006
1	2003	3687.8582	22.49	0	0	0	1	1620.63	1	1	0	1784.54	3	4	7.02	0	0	0	111.12	0	8012
1	2004	3687.8582	22.49	0	0	0	1	1629.45	1	1	0	1987	3	5	8.8199997	0	0	0	202.46001	0	10020
1	2005	3687.8582	22.49	0	0	0	1	1634.58	1	1	0	1673.25	3	6	5.1300001	0	0	0	-313.75	0	12030
1	2006	3687.8582	22.49	1	1	1	1	1643.04	1	1	0	1814.39	3	0	8.46	1	1	1	141.14	0	0
1	2007	3687.8582	22.49	1	6	0	1	1650.69	1	1	0	1546.23	3	0	7.6500001	5	-1	0	-268.16	0	0
1	2008	3687.8582	22.49	0	0	0	1	1663.2	1	1	0	2142.78	3	1	12.51	-6	0	-1	596.54999	0	2008
1	2009	3687.8582	22.49	0	0	0	1	1667.52	1	1	0	2174.15	3	2	4.3200002	0	0	0	31.370001	0	4018
1	2010	3687.8582	22.49	0	0	0	1	1667.52	1	1	0	1513.42	3	3	0	0	0	0	-660.72998	0	6030
2	1984	4195.4502	27.16	0	0	0	1	221.0400000000001	0	1	0	2236.78	1	1							1984
2	1985	4195.4502	27.16	0	1	0	1	337.0499999999998	0	1	0	2826.32	1	0	116.01	1	0	0	589.53998	0	0
2	1986	4195.4502	27.16	0	1	0	1	438.8400000000002	0	1	0	2266.05	1	0	101.79	0	0	0	-560.27002	0	0
2	1987	4195.4502	27.16	0	2	0	1	881.0999999999997	0	1	0	1457.75	1	0	442.26001	1	0	0	-808.29999	0	0
2	1988	4195.4502	27.16	1	1	0	1	979.1999999999998	0	1	0	2469.7	1	0	98.099998	-1	0	1	1011.95	0	0
2	1989	4195.4502	27.16	1	0	0	1	1101.96	0	1	0	2164.45	1	1	122.76	-1	0	0	-305.25	0	1989
2	1990	4195.4502	27.16	1	0	0	1	1145.07	0	1	0	2088.35	1	2	43.110001	0	0	0	-76.099998	0	3980
2	1991	4195.4502	27.16	1	0	0	1	1213.11	0	1	0	2088.2	1	3	68.040001	0	0	0	-.15000001	0	5973
2	1992	4195.4502	27.16	1	0	0	1	1377.63	0	1	0	1721.1	1	4	164.52	0	0	0	-367.10001	0	7968
2	1993	4195.4502	27.16	1	0	0	1	1489.500000000001	0	1	0	1687.93	2	5	111.87	0	0	0	-33.169998	0	9965
2	1994	4195.4502	27.16	1	0	0	1	1527.39	0	1	0	1957.95	2	6	37.889999	0	0	0	270.01999	0	11964
2	1995	4195.4502	27.16	1	1	0	1	1623.42	0	1	0	1877.3	2	0	96.029999	1	0	0	-80.650002	0	0
2	1996	4195.4502	27.16	1	0	0	1	1713.78	0	1	0	1986.42	2	1	90.360001	-1	0	0	109.12	0	1996
2	1997	4195.4502	27.16	1	0	0	1	1835.91	0	1	0	1603.28	2	2	122.13	0	0	0	-383.14001	0	3994
2	1998	4195.4502	27.16	1	0	0	1	1912.41	0	1	0	1753.76	2	3	76.5	0	0	0	150.48	0	5994
2	1999	4195.4502	27.16	1	1	0	1	1991.43	1	1	0	1951.31	2	0	79.019997	1	0	0	197.55	1	0
2	2000	4195.4502	27.16	1	0	0	1	2052.27	1	1	0	1743.6	2	1	60.84	-1	0	0	-207.71001	0	2000
2	2001	4195.4502	27.16	1	0	0	1	2095.47	1	1	0	2204.3	2	2	43.200001	0	0	0	460.70001	0	4002
2	2002	4195.4502	27.16	1	0	0	1	2156.580000000001	1	1	0	1673.42	3	3	61.110001	0	0	0	-530.88	0	6006
2	2003	4195.4502	27.16	1	0	0	1	2178.720000000001	1	1	0	1784.54	3	4	22.139999	0	0	0	111.12	0	8012
2	2004	4195.4502	27.16	1	0	0	1	2238.750000000001	1	1	0	1987	3	5	60.029999	0	0	0	202.46001	0	10020
2	2005	4195.4502	27.16	1	0	0	1	2256.66	1	1	0	1673.25	3	6	17.91	0	0	0	-313.75	0	12030
2	2006	4195.4502	27.16	1	1	1	1	2304.540000000001	1	1	0	1814.39	3	0	47.880001	1	1	0	141.14	0	0
2	2007	4195.4502	27.16	1	6	0	1	2330.820000000001	1	1	0	1546.23	3	0	26.280001	5	-1	0	-268.16	0	0
2	2008	4195.4502	27.16	0	0	0	1	2370.690000000001	1	1	0	2142.78	3	1	39.869999	-6	0	-1	596.54999	0	2008
2	2009	4195.4502	27.16	0	0	0	1	2402.370000000001	1	1	0	2174.15	3	2	31.68	0	0	0	31.370001	0	4018
2	2010	4195.4502	27.16	0	0	0	1	2402.370000000001	1	1	0	1513.42	3	3	0	0	0	0	-660.72998	0	6030
3	1984	2682.4819	13.2	1	0	0	0	843.5699999999999	0	1	0	2236.78	1	1							1984
3	1985	2682.4819	13.2	1	0	0	0	972.9000000000001	0	1	0	2826.32	1	2	129.33	0	0	0	589.53998	0	3970
3	1986	2682.4819	13.2	1	0	0	0	1265.220000000001	0	1	0	2266.05	1	3	292.32001	0	0	0	-560.27002	0	5958
3	1987	2682.4819	13.2	1	0	0	0	1464.84	0	1	0	1457.75	1	4	199.62	0	0	0	-808.29999	0	7948
3	1988	2682.4819	13.2	1	0	0	0	1481.04	0	1	0	2469.7	1	5	16.200001	0	0	0	1011.95	0	9940
3	1989	2682.4819	13.2	1	0	0	0	1553.4	0	1	0	2164.45	1	6	72.360001	0	0	0	-305.25	0	11934
3	1990	2682.4819	13.2	1	0	0	0	1575.99	0	1	0	2088.35	1	7	22.59	0	0	0	-76.099998	0	13930
3	1991	2682.4819	13.2	1	0	0	0	1578.24	0	1	0	2088.2	1	8	2.25	0	0	0	-.15000001	0	15928
3	1992	2682.4819	13.2	1	0	0	0	1605.51	0	1	0	1721.1	1	9	27.27	0	0	0	-367.10001	0	17928
3	1993	2682.4819	13.2	1	0	0	0	1610.28	0	1	0	1687.93	2	10	4.77	0	0	0	-33.169998	0	19930
3	1994	2682.4819	13.2	1	0	0	0	1612.71	0	1	0	1957.95	2	11	2.4300001	0	0	0	270.01999	0	21934
3	1995	2682.4819	13.2	1	0	0	0	1631.16	0	1	0	1877.3	2	12	18.450001	0	0	0	-80.650002	0	23940
3	1996	2682.4819	13.2	1	0	0	0	1640.16	0	1	0	1986.42	2	13	9	0	0	0	109.12	0	25948
3	1997	2682.4819	13.2	1	0	0	0	1652.22	0	1	0	1603.28	2	14	12.06	0	0	0	-383.14001	0	27958
3	1998	2682.4819	13.2	1	0	0	0	1656.18	0	1	0	1753.76	2	15	3.96	0	0	0	150.48	0	29970
3	1999	2682.4819	13.2	1	0	0	0	1670.4	0	1	0	1951.31	2	16	14.22	0	0	0	197.55	0	31984
3	2000	2682.4819	13.2	1	0	0	0	1680.12	0	1	0	1743.6	2	17	9.7200003	0	0	0	-207.71001	0	34000
3	2001	2682.4819	13.2	1	0	0	0	1684.89	0	1	0	2204.3	2	18	4.77	0	0	0	460.70001	0	36018
3	2002	2682.4819	13.2	1	0	0	0	1706.31	0	1	0	1673.42	3	19	21.42	0	0	0	-530.88	0	38038
3	2003	2682.4819	13.2	1	0	0	0	1715.76	0	1	0	1784.54	3	20	9.4499998	0	0	0	111.12	0	40060
3	2004	2682.4819	13.2	1	0	0	0	1719.54	0	1	0	1987	3	21	3.78	0	0	0	202.46001	0	42084
3	2005	2682.4819	13.2	1	0	0	0	1721.52	0	1	0	1673.25	3	22	1.98	0	0	0	-313.75	0	44110
3	2006	2682.4819	13.2	1	0	0	0	1722.6	0	1	0	1814.39	3	23	1.08	0	0	0	141.14	0	46138
3	2007	2682.4819	13.2	1	0	0	0	1723.68	0	1	0	1546.23	3	24	1.08	0	0	0	-268.16	0	48168
3	2008	2682.4819	13.2	1	0	0	0	1732.23	0	1	0	2142.78	3	25	8.5500002	0	0	0	596.54999	0	50200
3	2009	2682.4819	13.2	1	0	0	0	1733.67	0	1	0	2174.15	3	26	1.4400001	0	0	0	31.370001	0	52234
3	2010	2682.4819	13.2	1	0	0	0	1733.67	0	1	0	1513.42	3	27	0	0	0	0	-660.72998	0	54270
4	1984	3254.9604	16.07	1	0	0	0	1296.9	0	1	0	2236.78	1	1							1984
4	1985	3254.9604	16.07	1	0	0	0	1573.47	0	1	0	2826.32	1	2	276.57001	0	0	0	589.53998	0	3970
4	1986	3254.9604	16.07	1	0	0	0	1798.919999999999	0	1	0	2266.05	1	3	225.45	0	0	0	-560.27002	0	5958
4	1987	3254.9604	16.07	1	0	0	0	2035.439999999999	0	1	0	1457.75	1	4	236.52	0	0	0	-808.29999	0	7948
4	1988	3254.9604	16.07	1	0	0	0	2114.46	0	1	0	2469.7	1	5	79.019997	0	0	0	1011.95	0	9940
4	1989	3254.9604	16.07	1	0	0	0	2234.520000000001	0	1	0	2164.45	1	6	120.06	0	0	0	-305.25	0	11934
4	1990	3254.9604	16.07	1	0	0	0	2267.370000000001	0	1	0	2088.35	1	7	32.849998	0	0	0	-76.099998	0	13930
4	1991	3254.9604	16.07	1	0	0	0	2280.870000000001	0	1	0	2088.2	1	8	13.5	0	0	0	-.15000001	0	15928
4	1992	3254.9604	16.07	1	0	0	0	2319.030000000001	0	1	0	1721.1	1	9	38.16	0	0	0	-367.10001	0	17928
4	1993	3254.9604	16.07	1	0	0	0	2368.35	0	1	0	1687.93	2	10	49.32	0	0	0	-33.169998	0	19930
4	1994	3254.9604	16.07	1	0	0	0	2371.320000000001	0	1	0	1957.95	2	11	2.97	0	0	0	270.01999	0	21934
4	1995	3254.9604	16.07	1	0	0	0	2383.380000000001	0	1	0	1877.3	2	12	12.06	0	0	0	-80.650002	0	23940
4	1996	3254.9604	16.07	1	0	0	0	2410.290000000001	0	1	0	1986.42	2	13	26.91	0	0	0	109.12	0	25948
4	1997	3254.9604	16.07	1	0	0	0	2423.970000000001	0	1	0	1603.28	2	14	13.68	0	0	0	-383.14001	0	27958
4	1998	3254.9604	16.07	1	0	0	0	2465.640000000001	0	1	0	1753.76	2	15	41.669998	0	0	0	150.48	0	29970
4	1999	3254.9604	16.07	1	1	0	0	2600.460000000001	0	1	0	1951.31	2	0	134.82001	1	0	0	197.55	0	0
4	2000	3254.9604	16.07	0	0	0	0	2637.090000000001	0	1	0	1743.6	2	1	36.630001	-1	0	-1	-207.71001	0	2000
4	2001	3254.9604	16.07	0	0	0	0	2739.33	0	1	0	2204.3	2	2	102.24	0	0	0	460.70001	0	4002
4	2002	3254.9604	16.07	1	0	0	0	2876.49	0	1	0	1673.42	3	3	137.16	0	0	1	-530.88	0	6006
4	2003	3254.9604	16.07	1	3	0	0	2924.1	0	1	0	1784.54	3	0	47.610001	3	0	0	111.12	0	0
4	2004	3254.9604	16.07	1	12	0	0	2946.420000000001	0	1	0	1987	3	0	22.32	9	0	0	202.46001	0	0
4	2005	3254.9604	16.07	1	18	0	0	2950.56	0	1	0	1673.25	3	0	4.1399999	6	0	0	-313.75	0	0
4	2006	3254.9604	16.07	1	6	0	0	2987.37	0	1	0	1814.39	3	0	36.810001	-12	0	0	141.14	0	0
4	2007	3254.9604	16.07	1	6	0	0	3004.74	0	1	0	1546.23	3	0	17.370001	0	0	0	-268.16	0	0
4	2008	3254.9604	16.07	0	0	0	0	3014.37	0	1	0	2142.78	3	1	9.6300001	-6	0	-1	596.54999	0	2008
4	2009	3254.9604	16.07	0	0	0	0	3027.51	0	1	0	2174.15	3	2	13.14	0	0	0	31.370001	0	4018
4	2010	3254.9604	16.07	0	0	0	0	3027.51	0	1	0	1513.42	3	3	0	0	0	0	-660.72998	0	6030
5	1984	3219.686	32.220001	1	0	0	0	251.1	0	1	0	2236.78	1	1							1984
5	1985	3219.686	32.220001	1	0	0	0	306.4499999999999	0	1	0	2826.32	1	2	55.349998	0	0	0	589.53998	0	3970
5	1986	3219.686	32.220001	1	0	0	0	409.9500000000001	0	1	0	2266.05	1	3	103.5	0	0	0	-560.27002	0	5958
5	1987	3219.686	32.220001	1	0	0	0	838.2599999999998	0	1	0	1457.75	1	4	428.31	0	0	0	-808.29999	0	7948
5	1988	3219.686	32.220001	1	0	0	0	975.8699999999999	0	1	0	2469.7	1	5	137.61	0	0	0	1011.95	0	9940
5	1989	3219.686	32.220001	1	0	0	0	1125.359999999999	0	1	0	2164.45	1	6	149.49001	0	0	0	-305.25	0	11934
5	1990	3219.686	32.220001	1	0	0	0	1203.12	0	1	0	2088.35	1	7	77.760002	0	0	0	-76.099998	0	13930
5	1991	3219.686	32.220001	1	0	0	0	1237.860000000001	0	1	0	2088.2	1	8	34.740002	0	0	0	-.15000001	0	15928
5	1992	3219.686	32.220001	1	0	0	0	1367.640000000001	0	1	0	1721.1	1	9	129.78	0	0	0	-367.10001	0	17928
5	1993	3219.686	32.220001	1	0	0	0	1445.850000000001	0	1	0	1687.93	2	10	78.209999	0	0	0	-33.169998	0	19930
5	1994	3219.686	32.220001	1	0	0	0	1519.650000000001	0	1	0	1957.95	2	11	73.800003	0	0	0	270.01999	0	21934
5	1995	3219.686	32.220001	1	0	0	0	1608.930000000001	0	1	0	1877.3	2	12	89.279999	0	0	0	-80.650002	0	23940
5	1996	3219.686	32.220001	1	0	0	0	1691.100000000001	0	1	0	1986.42	2	13	82.169998	0	0	0	109.12	0	25948
5	1997	3219.686	32.220001	1	0	0	0	1751.400000000001	0	1	0	1603.28	2	14	60.299999	0	0	0	-383.14001	0	27958
5	1998	3219.686	32.220001	1	6	0	0	1806.030000000001	0	1	0	1753.76	2	0	54.630001	6	0	0	150.48	0	0
5	1999	3219.686	32.220001	0	6	1	0	1853.460000000001	0	1	0	1951.31	2	0	47.43	0	1	-1	197.55	0	0
5	2000	3219.686	32.220001	0	8	2	0	1891.620000000001	0	1	0	1743.6	2	0	38.16	2	1	0	-207.71001	0	0
5	2001	3219.686	32.220001	0	1	0	0	1974.960000000001	0	1	0	2204.3	2	0	83.339996	-7	-2	0	460.70001	0	0
5	2002	3219.686	32.220001	0	1	0	0	2097.089999999999	0	1	0	1673.42	3	0	122.13	0	0	0	-530.88	0	0
5	2003	3219.686	32.220001	0	1	0	0	2176.379999999999	0	1	0	1784.54	3	0	79.290001	0	0	0	111.12	0	0
5	2004	3219.686	32.220001	1	0	0	0	2268.359999999999	0	1	0	1987	3	1	91.980003	-1	0	1	202.46001	0	2004
5	2005	3219.686	32.220001	1	0	0	0	2290.949999999999	0	1	0	1673.25	3	2	22.59	0	0	0	-313.75	0	4010
5	2006	3219.686	32.220001	1	0	0	0	2346.029999999999	0	1	0	1814.39	3	3	55.080002	0	0	0	141.14	0	6018
5	2007	3219.686	32.220001	1	0	0	0	2389.499999999999	0	1	0	1546.23	3	4	43.470001	0	0	0	-268.16	0	8028
5	2008	3219.686	32.220001	1	0	0	0	2432.97	0	1	0	2142.78	3	5	43.470001	0	0	0	596.54999	0	10040
5	2009	3219.686	32.220001	1	0	0	0	2462.13	0	1	0	2174.15	3	6	29.16	0	0	0	31.370001	0	12054
5	2010	3219.686	32.220001	1	0	0	0	2462.13	0	1	0	1513.42	3	7	0	0	0	0	-660.72998	0	14070
6	1984	18006.879	23.85	1	0	0	1	841.1399999999992	0	1	0	2236.78	1	1							1984
6	1985	18006.879	23.85	1	0	0	1	1221.209999999998	0	1	0	2826.32	1	2	380.07001	0	0	0	589.53998	0	3970
6	1986	18006.879	23.85	0	3	0	1	2493.54	0	1	0	2266.05	1	0	1272.33	3	0	-1	-560.27002	0	0
6	1987	18006.879	23.85	1	2	0	1	3238.109999999998	1	1	0	1457.75	1	0	744.57001	-1	0	1	-808.29999	1	0
6	1988	18006.879	23.85	0	1	0	1	3949.92	1	1	0	2469.7	1	0	711.81	-1	0	-1	1011.95	0	0
6	1989	18006.879	23.85	0	0	0	1	4602.96	1	1	0	2164.45	1	1	653.03998	-1	0	0	-305.25	0	1989
6	1990	18006.879	23.85	0	0	0	1	4922.640000000007	1	1	0	2088.35	1	2	319.67999	0	0	0	-76.099998	0	3980
6	1991	18006.879	23.85	0	0	0	1	5291.730000000021	1	1	0	2088.2	1	3	369.09	0	0	0	-.15000001	0	5973
6	1992	18006.879	23.85	0	0	0	1	5872.320000000017	1	1	0	1721.1	1	4	580.59003	0	0	0	-367.10001	0	7968
6	1993	18006.879	23.85	0	0	0	1	6181.380000000014	1	1	0	1687.93	2	5	309.06	0	0	0	-33.169998	0	9965
6	1994	18006.879	23.85	0	0	0	1	6332.220000000012	1	1	0	1957.95	2	6	150.84	0	0	0	270.01999	0	11964
6	1995	18006.879	23.85	0	0	0	1	6639.390000000015	1	1	0	1877.3	2	7	307.17001	0	0	0	-80.650002	0	13965
6	1996	18006.879	23.85	0	0	0	1	7183.530000000016	1	1	0	1986.42	2	8	544.14001	0	0	0	109.12	0	15968
6	1997	18006.879	23.85	0	0	0	1	7593.120000000012	1	1	0	1603.28	2	9	409.59	0	0	0	-383.14001	0	17973
6	1998	18006.879	23.85	0	0	0	1	7879.860000000013	1	1	0	1753.76	2	10	286.73999	0	0	0	150.48	0	19980
6	1999	18006.879	23.85	0	0	0	1	8114.220000000015	1	1	0	1951.31	2	11	234.36	0	0	0	197.55	0	21989
6	2000	18006.879	23.85	0	0	0	1	8446.950000000008	1	1	0	1743.6	2	12	332.73001	0	0	0	-207.71001	0	24000
6	2001	18006.879	23.85	0	0	0	1	8765.010000000008	1	1	0	2204.3	2	13	318.06	0	0	0	460.70001	0	26013
6	2002	18006.879	23.85	0	0	0	1	9141.210000000006	1	1	0	1673.42	3	14	376.20001	0	0	0	-530.88	0	28028
6	2003	18006.879	23.85	0	0	0	1	9410.94000000001	1	1	0	1784.54	3	15	269.73001	0	0	0	111.12	0	30045
6	2004	18006.879	23.85	0	0	0	1	9926.460000000005	1	1	0	1987	3	16	515.52002	0	0	0	202.46001	0	32064
6	2005	18006.879	23.85	0	0	0	1	10066.95000000001	1	1	0	1673.25	3	17	140.49001	0	0	0	-313.75	0	34085
6	2006	18006.879	23.85	0	0	0	1	10245.42000000001	1	1	0	1814.39	3	18	178.47	0	0	0	141.14	0	36108
6	2007	18006.879	23.85	0	0	0	1	10462.05000000001	1	1	0	1546.23	3	19	216.63	0	0	0	-268.16	0	38133
6	2008	18006.879	23.85	0	0	0	1	10665.18000000001	1	1	0	2142.78	3	20	203.13	0	0	0	596.54999	0	40160
6	2009	18006.879	23.85	0	0	0	1	10797.19	1	1	0	2174.15	3	21	132.00999	0	0	0	31.370001	0	42189
6	2010	18006.879	23.85	0	0	0	1	10797.19	1	1	0	1513.42	3	22	0	0	0	0	-660.72998	0	44220
7	1984	6551.3877	9.04	1	0	0	1	967.9499999999998	0	1	0	2236.78	1	1							1984
7	1985	6551.3877	9.04	1	0	0	1	1105.829999999999	0	1	0	2826.32	1	2	137.88	0	0	0	589.53998	0	3970
7	1986	6551.3877	9.04	1	0	0	1	1888.2	0	1	0	2266.05	1	3	782.37	0	0	0	-560.27002	0	5958
7	1987	6551.3877	9.04	1	0	0	1	2374.019999999997	0	1	0	1457.75	1	4	485.82001	0	0	0	-808.29999	0	7948
7	1988	6551.3877	9.04	1	0	0	1	2446.919999999996	0	1	0	2469.7	1	5	72.900002	0	0	0	1011.95	0	9940
7	1989	6551.3877	9.04	1	0	0	1	2606.039999999999	0	1	0	2164.45	1	6	159.12	0	0	0	-305.25	0	11934
7	1990	6551.3877	9.04	1	0	0	1	2660.849999999999	0	1	0	2088.35	1	7	54.810001	0	0	0	-76.099998	0	13930
7	1991	6551.3877	9.04	1	0	0	1	2685.779999999999	0	1	0	2088.2	1	8	24.93	0	0	0	-.15000001	0	15928
7	1992	6551.3877	9.04	1	0	0	1	2792.97	0	1	0	1721.1	1	9	107.19	0	0	0	-367.10001	0	17928
7	1993	6551.3877	9.04	1	0	0	1	2853.72	0	1	0	1687.93	2	10	60.75	0	0	0	-33.169998	0	19930
7	1994	6551.3877	9.04	1	1	0	1	4198.500000000001	0	1	0	1957.95	2	0	1344.78	1	0	0	270.01999	0	0
7	1995	6551.3877	9.04	1	0	0	1	4454.64	0	1	0	1877.3	2	1	256.14001	-1	0	0	-80.650002	0	1995
7	1996	6551.3877	9.04	1	0	0	1	4479.570000000004	0	1	0	1986.42	2	2	24.93	0	0	0	109.12	0	3992
7	1997	6551.3877	9.04	1	0	0	1	4547.250000000005	0	1	0	1603.28	2	3	67.68	0	0	0	-383.14001	0	5991
7	1998	6551.3877	9.04	1	0	0	1	4582.170000000005	0	1	0	1753.76	2	4	34.919998	0	0	0	150.48	0	7992
7	1999	6551.3877	9.04	1	0	0	1	4682.700000000006	0	1	0	1951.31	2	5	100.53	0	0	0	197.55	0	9995
7	2000	6551.3877	9.04	1	1	0	1	4722.570000000005	0	1	0	1743.6	2	0	39.869999	1	0	0	-207.71001	0	0
7	2001	6551.3877	9.04	1	0	0	1	4759.830000000005	0	1	0	2204.3	2	1	37.259998	-1	0	0	460.70001	0	2001
7	2002	6551.3877	9.04	1	0	0	1	4834.440000000007	0	1	0	1673.42	3	2	74.610001	0	0	0	-530.88	0	4004
7	2003	6551.3877	9.04	1	0	0	1	4855.230000000007	0	1	0	1784.54	3	3	20.790001	0	0	0	111.12	0	6009
7	2004	6551.3877	9.04	1	0	0	1	4900.680000000006	0	1	0	1987	3	4	45.450001	0	0	0	202.46001	0	8016
7	2005	6551.3877	9.04	1	0	0	1	4940.550000000006	0	1	0	1673.25	3	5	39.869999	0	0	0	-313.75	0	10025
7	2006	6551.3877	9.04	1	0	0	1	5031.900000000005	0	1	0	1814.39	3	6	91.349998	0	0	0	141.14	0	12036
7	2007	6551.3877	9.04	1	1	1	1	5053.590000000005	0	1	0	1546.23	3	0	21.690001	1	1	0	-268.16	0	0
7	2008	6551.3877	9.04	1	0	0	1	5076.450000000005	0	1	0	2142.78	3	1	22.860001	-1	-1	0	596.54999	0	2008
7	2009	6551.3877	9.04	1	0	0	1	5089.050000000005	0	1	0	2174.15	3	2	12.6	0	0	0	31.370001	0	4018
7	2010	6551.3877	9.04	1	0	0	1	5089.050000000005	0	1	0	1513.42	3	3	0	0	0	0	-660.72998	0	6030
8	1984	4296.6597	12.87	1	0	0	0	71.64	0	1	0	2236.78	1	1							1984
8	1985	4296.6597	12.87	1	0	0	0	92.52000000000001	0	1	0	2826.32	1	2	20.879999	0	0	0	589.53998	0	3970
8	1986	4296.6597	12.87	1	0	0	0	102.6	0	1	0	2266.05	1	3	10.08	0	0	0	-560.27002	0	5958
8	1987	4296.6597	12.87	1	0	0	0	237.4200000000001	0	1	0	1457.75	1	4	134.82001	0	0	0	-808.29999	0	7948
8	1988	4296.6597	12.87	1	0	0	0	261.0000000000001	0	1	0	2469.7	1	5	23.58	0	0	0	1011.95	0	9940
8	1989	4296.6597	12.87	1	0	0	0	313.6500000000004	0	1	0	2164.45	1	6	52.650002	0	0	0	-305.25	0	11934
8	1990	4296.6597	12.87	1	0	0	0	329.2200000000005	0	1	0	2088.35	1	7	15.57	0	0	0	-76.099998	0	13930
8	1991	4296.6597	12.87	1	0	0	0	331.4700000000005	0	1	0	2088.2	1	8	2.25	0	0	0	-.15000001	0	15928
8	1992	4296.6597	12.87	1	0	0	0	366.3000000000006	0	1	0	1721.1	1	9	34.830002	0	0	0	-367.10001	0	17928
8	1993	4296.6597	12.87	1	0	0	0	385.1100000000005	0	1	0	1687.93	2	10	18.809999	0	0	0	-33.169998	0	19930
8	1994	4296.6597	12.87	1	0	0	0	1920.33	0	1	0	1957.95	2	11	1535.22	0	0	0	270.01999	0	21934
8	1995	4296.6597	12.87	1	0	0	0	3022.74	0	1	0	1877.3	2	12	1102.41	0	0	0	-80.650002	0	23940
8	1996	4296.6597	12.87	1	0	0	0	3071.429999999999	0	1	0	1986.42	2	13	48.689999	0	0	0	109.12	0	25948
8	1997	4296.6597	12.87	1	0	0	0	3180.06	0	1	0	1603.28	2	14	108.63	0	0	0	-383.14001	0	27958
8	1998	4296.6597	12.87	1	0	0	0	3191.31	0	1	0	1753.76	2	15	11.25	0	0	0	150.48	0	29970
8	1999	4296.6597	12.87	1	0	0	0	3236.58	0	1	0	1951.31	2	16	45.27	0	0	0	197.55	0	31984
8	2000	4296.6597	12.87	1	0	0	0	3238.83	0	1	0	1743.6	2	17	2.25	0	0	0	-207.71001	0	34000
8	2001	4296.6597	12.87	1	0	0	0	3246.75	0	1	0	2204.3	2	18	7.9200001	0	0	0	460.70001	0	36018
8	2002	4296.6597	12.87	1	0	0	0	3255.66	0	1	0	1673.42	3	19	8.9099998	0	0	0	-530.88	0	38038
8	2003	4296.6597	12.87	1	0	0	0	3263.76	0	1	0	1784.54	3	20	8.1000004	0	0	0	111.12	0	40060
8	2004	4296.6597	12.87	1	0	0	0	3268.08	0	1	0	1987	3	21	4.3200002	0	0	0	202.46001	0	42084
8	2005	4296.6597	12.87	1	0	0	0	3268.98	0	1	0	1673.25	3	22	.89999998	0	0	0	-313.75	0	44110
8	2006	4296.6597	12.87	1	0	0	0	3274.74	0	1	0	1814.39	3	23	5.7600002	0	0	0	141.14	0	46138
8	2007	4296.6597	12.87	1	0	0	0	3288.42	0	1	0	1546.23	3	24	13.68	0	0	0	-268.16	0	48168
8	2008	4296.6597	12.87	1	0	0	0	3302.82	0	1	0	2142.78	3	25	14.4	0	0	0	596.54999	0	50200
8	2009	4296.6597	12.87	1	0	0	0	3328.649999999999	0	1	0	2174.15	3	26	25.83	0	0	0	31.370001	0	52234
8	2010	4296.6597	12.87	1	0	0	0	3328.649999999999	0	1	0	1513.42	3	27	0	0	0	0	-660.72998	0	54270
9	1984	4359.877	16.459999	1	0	0	0	156.78	0	1	0	2236.78	1	1							1984
9	1985	4359.877	16.459999	1	0	0	0	181.62	0	1	0	2826.32	1	2	24.84	0	0	0	589.53998	0	3970
9	1986	4359.877	16.459999	1	0	0	0	312.12	0	1	0	2266.05	1	3	130.5	0	0	0	-560.27002	0	5958
9	1987	4359.877	16.459999	1	0	0	0	396.3600000000004	0	1	0	1457.75	1	4	84.239998	0	0	0	-808.29999	0	7948
9	1988	4359.877	16.459999	1	0	0	0	403.4700000000005	0	1	0	2469.7	1	5	7.1100001	0	0	0	1011.95	0	9940
9	1989	4359.877	16.459999	1	0	0	0	413.1000000000005	0	1	0	2164.45	1	6	9.6300001	0	0	0	-305.25	0	11934
9	1990	4359.877	16.459999	1	0	0	0	414.4500000000005	0	1	0	2088.35	1	7	1.35	0	0	0	-76.099998	0	13930
9	1991	4359.877	16.459999	1	0	0	0	414.5400000000005	0	1	0	2088.2	1	8	.090000004	0	0	0	-.15000001	0	15928
9	1992	4359.877	16.459999	1	0	0	0	427.9500000000004	0	1	0	1721.1	1	9	13.41	0	0	0	-367.10001	0	17928
9	1993	4359.877	16.459999	1	0	0	0	428.3100000000005	0	1	0	1687.93	2	10	.36000001	0	0	0	-33.169998	0	19930
9	1994	4359.877	16.459999	1	0	0	0	561.78	0	1	0	1957.95	2	11	133.47	0	0	0	270.01999	0	21934
9	1995	4359.877	16.459999	1	0	0	0	2342.25	0	1	0	1877.3	2	12	1780.47	0	0	0	-80.650002	0	23940
9	1996	4359.877	16.459999	1	2	0	0	2406.779999999999	0	1	0	1986.42	2	0	64.529999	2	0	0	109.12	0	0
9	1997	4359.877	16.459999	1	0	0	0	2525.579999999999	0	1	0	1603.28	2	1	118.8	-2	0	0	-383.14001	0	1997
9	1998	4359.877	16.459999	1	0	0	0	2567.069999999999	0	1	0	1753.76	2	2	41.490002	0	0	0	150.48	0	3996
9	1999	4359.877	16.459999	0	0	0	0	2663.1	0	1	0	1951.31	2	3	96.029999	0	0	-1	197.55	0	5997
9	2000	4359.877	16.459999	0	0	0	0	2693.61	0	1	0	1743.6	2	4	30.51	0	0	0	-207.71001	0	8000
9	2001	4359.877	16.459999	0	0	0	0	2709.359999999999	0	1	0	2204.3	2	5	15.75	0	0	0	460.70001	0	10005
9	2002	4359.877	16.459999	0	0	0	0	2712.33	0	1	0	1673.42	3	6	2.97	0	0	0	-530.88	0	12012
9	2003	4359.877	16.459999	0	0	0	0	2718.359999999999	0	1	0	1784.54	3	7	6.0300002	0	0	0	111.12	0	14021
9	2004	4359.877	16.459999	0	2	0	0	2743.92	0	1	0	1987	3	0	25.559999	2	0	0	202.46001	0	0
9	2005	4359.877	16.459999	1	2	0	0	2752.83	0	1	0	1673.25	3	0	8.9099998	0	0	1	-313.75	0	0
9	2006	4359.877	16.459999	0	4	0	0	2764.439999999999	0	1	0	1814.39	3	0	11.61	2	0	-1	141.14	0	0
9	2007	4359.877	16.459999	1	0	0	0	2788.379999999999	0	1	0	1546.23	3	1	23.940001	-4	0	1	-268.16	0	2007
9	2008	4359.877	16.459999	1	1	0	0	2938.5	0	1	0	2142.78	3	0	150.12	1	0	0	596.54999	0	0
9	2009	4359.877	16.459999	0	2	0	0	3029.58	0	1	0	2174.15	3	0	91.080002	1	0	-1	31.370001	0	0
9	2010	4359.877	16.459999	0	0	0	0	3029.58	0	1	0	1513.42	3	1	0	-2	0	0	-660.72998	0	2010
10	1984	5047.8672	19.08	1	0	0	0	51.3	0	1	0	2236.78	1	1							1984
10	1985	5047.8672	19.08	1	0	0	0	69.30000000000003	0	1	0	2826.32	1	2	18	0	0	0	589.53998	0	3970
10	1986	5047.8672	19.08	1	0	0	0	831.8699999999993	0	1	0	2266.05	1	3	762.57001	0	0	0	-560.27002	0	5958
10	1987	5047.8672	19.08	1	0	0	0	925.7399999999996	0	1	0	1457.75	1	4	93.870003	0	0	0	-808.29999	0	7948
10	1988	5047.8672	19.08	1	0	0	0	926.5499999999995	0	1	0	2469.7	1	5	.81	0	0	0	1011.95	0	9940
10	1989	5047.8672	19.08	0	0	0	0	979.8299999999998	0	1	0	2164.45	1	6	53.279999	0	0	-1	-305.25	0	11934
10	1990	5047.8672	19.08	0	0	0	0	1004.31	0	1	0	2088.35	1	7	24.48	0	0	0	-76.099998	0	13930
10	1991	5047.8672	19.08	0	0	0	0	1095.66	0	1	0	2088.2	1	8	91.349998	0	0	0	-.15000001	0	15928
10	1992	5047.8672	19.08	0	0	0	0	1430.640000000001	0	1	0	1721.1	1	9	334.98001	0	0	0	-367.10001	0	17928
10	1993	5047.8672	19.08	0	0	0	0	1503.540000000001	0	1	0	1687.93	2	10	72.900002	0	0	0	-33.169998	0	19930
10	1994	5047.8672	19.08	0	0	0	0	1529.010000000002	0	1	0	1957.95	2	11	25.469999	0	0	0	270.01999	0	21934
10	1995	5047.8672	19.08	0	0	0	0	1658.070000000002	0	1	0	1877.3	2	12	129.06	0	0	0	-80.650002	0	23940
10	1996	5047.8672	19.08	0	0	0	0	1762.470000000003	0	1	0	1986.42	2	13	104.4	0	0	0	109.12	0	25948
10	1997	5047.8672	19.08	0	0	0	0	2029.770000000003	0	1	0	1603.28	2	14	267.29999	0	0	0	-383.14001	0	27958
10	1998	5047.8672	19.08	0	0	0	0	2116.800000000001	1	1	0	1753.76	2	15	87.029999	0	0	0	150.48	1	29970
10	1999	5047.8672	19.08	0	0	0	0	2175.570000000001	1	1	0	1951.31	2	16	58.77	0	0	0	197.55	0	31984
10	2000	5047.8672	19.08	0	0	0	0	2445.12	1	1	0	1743.6	2	17	269.54999	0	0	0	-207.71001	0	34000
10	2001	5047.8672	19.08	0	0	0	0	2710.439999999999	1	1	0	2204.3	2	18	265.32001	0	0	0	460.70001	0	36018
10	2002	5047.8672	19.08	0	0	0	0	3193.739999999998	1	1	0	1673.42	3	19	483.29999	0	0	0	-530.88	0	38038
10	2003	5047.8672	19.08	0	0	0	0	3507.839999999998	1	1	0	1784.54	3	20	314.10001	0	0	0	111.12	0	40060
10	2004	5047.8672	19.08	0	0	0	0	3761.009999999999	1	1	0	1987	3	21	253.17	0	0	0	202.46001	0	42084
10	2005	5047.8672	19.08	0	0	0	0	3888.089999999999	1	1	0	1673.25	3	22	127.08	0	0	0	-313.75	0	44110
10	2006	5047.8672	19.08	0	0	0	0	4201.020000000001	1	1	0	1814.39	3	23	312.92999	0	0	0	141.14	0	46138
10	2007	5047.8672	19.08	0	0	0	0	4349.610000000001	1	1	0	1546.23	3	24	148.59	0	0	0	-268.16	0	48168
10	2008	5047.8672	19.08	1	0	0	0	4501.17	1	1	0	2142.78	3	25	151.56	0	0	1	596.54999	0	50200
10	2009	5047.8672	19.08	0	2	0	0	4562.190000000001	1	1	0	2174.15	3	0	61.02	2	0	-1	31.370001	0	0
10	2010	5047.8672	19.08	0	0	0	0	4562.190000000001	1	1	0	1513.42	3	1	0	-2	0	0	-660.72998	0	2010
11	1984	2926.2429	23.629999	1	0	0	0	112.14	0	1	0	2236.78	1	1							1984
11	1985	2926.2429	23.629999	1	0	0	0	164.88	0	1	0	2826.32	1	2	52.740002	0	0	0	589.53998	0	3970
11	1986	2926.2429	23.629999	1	0	0	0	331.47	0	1	0	2266.05	1	3	166.59	0	0	0	-560.27002	0	5958
11	1987	2926.2429	23.629999	1	0	0	0	432.2699999999999	0	1	0	1457.75	1	4	100.8	0	0	0	-808.29999	0	7948
11	1988	2926.2429	23.629999	1	0	0	0	441.09	0	1	0	2469.7	1	5	8.8199997	0	0	0	1011.95	0	9940
11	1989	2926.2429	23.629999	1	0	0	0	499.9500000000004	0	1	0	2164.45	1	6	58.860001	0	0	0	-305.25	0	11934
11	1990	2926.2429	23.629999	1	0	0	0	620.3700000000004	0	1	0	2088.35	1	7	120.42	0	0	0	-76.099998	0	13930
11	1991	2926.2429	23.629999	1	0	0	0	801.1799999999994	0	1	0	2088.2	1	8	180.81	0	0	0	-.15000001	0	15928
11	1992	2926.2429	23.629999	1	0	0	0	998.4599999999999	0	1	0	1721.1	1	9	197.28	0	0	0	-367.10001	0	17928
11	1993	2926.2429	23.629999	1	0	0	0	1025.28	0	1	0	1687.93	2	10	26.82	0	0	0	-33.169998	0	19930
11	1994	2926.2429	23.629999	1	0	0	0	1050.57	0	1	0	1957.95	2	11	25.290001	0	0	0	270.01999	0	21934
11	1995	2926.2429	23.629999	1	0	0	0	1190.34	0	1	0	1877.3	2	12	139.77	0	0	0	-80.650002	0	23940
11	1996	2926.2429	23.629999	1	0	0	0	1239.3	0	1	0	1986.42	2	13	48.959999	0	0	0	109.12	0	25948
11	1997	2926.2429	23.629999	1	0	0	0	1322.91	0	1	0	1603.28	2	14	83.610001	0	0	0	-383.14001	0	27958
11	1998	2926.2429	23.629999	1	0	0	0	1330.02	0	1	0	1753.76	2	15	7.1100001	0	0	0	150.48	0	29970
11	1999	2926.2429	23.629999	1	0	0	0	1366.02	0	1	0	1951.31	2	16	36	0	0	0	197.55	0	31984
11	2000	2926.2429	23.629999	1	0	0	0	1543.05	0	1	0	1743.6	2	17	177.03	0	0	0	-207.71001	0	34000
11	2001	2926.2429	23.629999	1	0	0	0	1667.07	0	1	0	2204.3	2	18	124.02	0	0	0	460.70001	0	36018
11	2002	2926.2429	23.629999	1	0	0	0	1874.07	1	1	0	1673.42	3	19	207	0	0	0	-530.88	1	38038
11	2003	2926.2429	23.629999	0	1	0	0	2028.33	1	1	0	1784.54	3	0	154.25999	1	0	-1	111.12	0	0
11	2004	2926.2429	23.629999	0	0	0	0	2228.58	1	1	0	1987	3	1	200.25	-1	0	0	202.46001	0	2004
11	2005	2926.2429	23.629999	0	0	0	0	2294.550000000001	1	1	0	1673.25	3	2	65.970001	0	0	0	-313.75	0	4010
11	2006	2926.2429	23.629999	0	0	0	0	2418.84	1	1	0	1814.39	3	3	124.29	0	0	0	141.14	0	6018
11	2007	2926.2429	23.629999	0	0	0	0	2490.66	1	1	0	1546.23	3	4	71.82	0	0	0	-268.16	0	8028
11	2008	2926.2429	23.629999	0	0	0	0	2569.77	1	1	0	2142.78	3	5	79.110001	0	0	0	596.54999	0	10040
11	2009	2926.2429	23.629999	0	0	0	0	2620.89	1	1	0	2174.15	3	6	51.119999	0	0	0	31.370001	0	12054
11	2010	2926.2429	23.629999	0	0	0	0	2620.89	1	1	0	1513.42	3	7	0	0	0	0	-660.72998	0	14070
12	1984	3436.8645	37.09	1	0	0	0	1401.3	0	0	0	2236.78	1	1							1984
12	1985	3436.8645	37.09	1	0	0	0	1677.420000000001	0	0	0	2826.32	1	2	276.12	0	0	0	589.53998	0	3970
12	1986	3436.8645	37.09	1	0	0	0	1936.89	0	0	0	2266.05	1	3	259.47	0	0	0	-560.27002	0	5958
12	1987	3436.8645	37.09	1	0	0	0	2273.309999999999	0	0	0	1457.75	1	4	336.42001	0	0	0	-808.29999	0	7948
12	1988	3436.8645	37.09	1	0	0	0	2449.98	0	0	0	2469.7	1	5	176.67	0	0	0	1011.95	0	9940
12	1989	3436.8645	37.09	1	0	0	0	2620.080000000001	0	0	0	2164.45	1	6	170.10001	0	0	0	-305.25	0	11934
12	1990	3436.8645	37.09	1	0	0	0	2663.370000000001	0	0	0	2088.35	1	7	43.290001	0	0	0	-76.099998	0	13930
12	1991	3436.8645	37.09	1	0	0	0	2698.29	0	0	0	2088.2	1	8	34.919998	0	0	0	-.15000001	0	15928
12	1992	3436.8645	37.09	1	0	0	0	2771.550000000001	0	0	0	1721.1	1	9	73.260002	0	0	0	-367.10001	0	17928
12	1993	3436.8645	37.09	1	0	0	0	2797.650000000001	0	0	0	1687.93	2	10	26.1	0	0	0	-33.169998	0	19930
12	1994	3436.8645	37.09	1	0	0	0	2809.710000000001	0	0	0	1957.95	2	11	12.06	0	0	0	270.01999	0	21934
12	1995	3436.8645	37.09	1	0	0	0	2837.250000000001	0	0	0	1877.3	2	12	27.540001	0	0	0	-80.650002	0	23940
12	1996	3436.8645	37.09	1	0	0	0	2861.91	0	0	0	1986.42	2	13	24.66	0	0	0	109.12	0	25948
12	1997	3436.8645	37.09	1	0	0	0	2896.56	0	0	0	1603.28	2	14	34.650002	0	0	0	-383.14001	0	27958
12	1998	3436.8645	37.09	1	0	0	0	2909.7	0	0	0	1753.76	2	15	13.14	0	0	0	150.48	0	29970
12	1999	3436.8645	37.09	1	0	0	0	2933.37	0	0	0	1951.31	2	16	23.67	0	0	0	197.55	0	31984
12	2000	3436.8645	37.09	1	0	0	0	2958.3	0	0	0	1743.6	2	17	24.93	0	0	0	-207.71001	0	34000
12	2001	3436.8645	37.09	1	0	0	0	2988.18	0	0	0	2204.3	2	18	29.879999	0	0	0	460.70001	0	36018
12	2002	3436.8645	37.09	1	0	0	0	3049.2	0	0	0	1673.42	3	19	61.02	0	0	0	-530.88	0	38038
12	2003	3436.8645	37.09	1	0	0	0	3082.95	0	0	0	1784.54	3	20	33.75	0	0	0	111.12	0	40060
12	2004	3436.8645	37.09	1	0	0	0	3170.25	0	0	0	1987	3	21	87.300003	0	0	0	202.46001	0	42084
12	2005	3436.8645	37.09	1	0	0	0	3188.43	0	0	0	1673.25	3	22	18.18	0	0	0	-313.75	0	44110
12	2006	3436.8645	37.09	1	0	0	0	3208.95	0	0	0	1814.39	3	23	20.52	0	0	0	141.14	0	46138
12	2007	3436.8645	37.09	1	0	0	0	3227.58	0	0	0	1546.23	3	24	18.629999	0	0	0	-268.16	0	48168
12	2008	3436.8645	37.09	1	0	0	0	3250.26	0	0	0	2142.78	3	25	22.68	0	0	0	596.54999	0	50200
12	2009	3436.8645	37.09	1	0	0	0	3273.75	0	0	0	2174.15	3	26	23.49	0	0	0	31.370001	0	52234
12	2010	3436.8645	37.09	1	0	0	0	3273.75	0	0	0	1513.42	3	27	0	0	0	0	-660.72998	0	54270
13	1984	4289.2861	34.790001	1	0	0	0	435.8700000000001	0	1	0	2236.78	1	1							1984
13	1985	4289.2861	34.790001	1	3	13	0	615.0600000000002	0	1	0	2826.32	1	0	179.19	3	13	0	589.53998	0	0
13	1986	4289.2861	34.790001	1	0	0	0	1182.6	0	1	0	2266.05	1	1	567.53998	-3	-13	0	-560.27002	0	1986
13	1987	4289.2861	34.790001	1	0	0	0	1619.010000000001	0	1	0	1457.75	1	2	436.41	0	0	0	-808.29999	0	3974
13	1988	4289.2861	34.790001	1	0	0	0	1927.080000000001	0	1	0	2469.7	1	3	308.07001	0	0	0	1011.95	0	5964
13	1989	4289.2861	34.790001	1	0	0	0	2225.43	0	1	0	2164.45	1	4	298.35001	0	0	0	-305.25	0	7956
13	1990	4289.2861	34.790001	1	0	0	0	2350.889999999999	0	1	0	2088.35	1	5	125.46	0	0	0	-76.099998	0	9950
13	1991	4289.2861	34.790001	0	1	0	0	2584.530000000001	0	1	0	2088.2	1	0	233.64	1	0	-1	-.15000001	0	0
13	1992	4289.2861	34.790001	0	0	0	0	2947.59	0	1	0	1721.1	1	1	363.06	-1	0	0	-367.10001	0	1992
13	1993	4289.2861	34.790001	0	1	0	0	3074.58	0	1	0	1687.93	2	0	126.99	1	0	0	-33.169998	0	0
13	1994	4289.2861	34.790001	0	0	0	0	3203.37	0	1	0	1957.95	2	1	128.78999	-1	0	0	270.01999	0	1994
13	1995	4289.2861	34.790001	0	0	0	0	3395.340000000001	0	1	0	1877.3	2	2	191.97	0	0	0	-80.650002	0	3990
13	1996	4289.2861	34.790001	0	0	0	0	3662.190000000001	0	1	0	1986.42	2	3	266.85001	0	0	0	109.12	0	5988
13	1997	4289.2861	34.790001	0	1	0	0	3843.450000000001	1	1	0	1603.28	2	0	181.25999	1	0	0	-383.14001	1	0
13	1998	4289.2861	34.790001	0	0	0	0	3941.010000000001	1	1	0	1753.76	2	1	97.559998	-1	0	0	150.48	0	1998
13	1999	4289.2861	34.790001	0	0	0	0	4026.33	1	1	0	1951.31	2	2	85.32	0	0	0	197.55	0	3998
13	2000	4289.2861	34.790001	0	0	0	0	4065.57	1	1	0	1743.6	2	3	39.240002	0	0	0	-207.71001	0	6000
13	2001	4289.2861	34.790001	0	0	0	0	4123.620000000001	1	1	0	2204.3	2	4	58.049999	0	0	0	460.70001	0	8004
13	2002	4289.2861	34.790001	0	0	0	0	4166.730000000001	1	1	0	1673.42	3	5	43.110001	0	0	0	-530.88	0	10010
13	2003	4289.2861	34.790001	0	0	0	0	4185.09	1	1	0	1784.54	3	6	18.360001	0	0	0	111.12	0	12018
13	2004	4289.2861	34.790001	0	0	0	0	4206.690000000001	1	1	0	1987	3	7	21.6	0	0	0	202.46001	0	14028
13	2005	4289.2861	34.790001	1	4	0	0	4217.580000000001	1	1	0	1673.25	3	0	10.89	4	0	1	-313.75	0	0
13	2006	4289.2861	34.790001	0	3	8	0	4231.71	1	1	0	1814.39	3	0	14.13	-1	8	-1	141.14	0	0
13	2007	4289.2861	34.790001	0	0	0	0	4241.610000000001	1	1	0	1546.23	3	1	9.8999996	-3	-8	0	-268.16	0	2007
13	2008	4289.2861	34.790001	0	0	0	0	4247.82	1	1	0	2142.78	3	2	6.21	0	0	0	596.54999	0	4016
13	2009	4289.2861	34.790001	0	0	0	0	4252.05	1	1	0	2174.15	3	3	4.23	0	0	0	31.370001	0	6027
13	2010	4289.2861	34.790001	0	0	0	0	4252.05	1	1	0	1513.42	3	4	0	0	0	0	-660.72998	0	8040
14	1984	742.7403	25.59	1	0	0	0	.54	0	1	0	1792.55	1	1							1984
14	1985	742.7403	25.59	1	0	0	0	1.8	0	1	0	2443.59	1	2	1.26	0	0	0	651.03998	0	3970
14	1986	742.7403	25.59	1	0	0	0	13.23	0	1	0	1846.59	1	3	11.43	0	0	0	-597	0	5958
14	1987	742.7403	25.59	1	0	0	0	23.49	0	1	0	1421.68	1	4	10.26	0	0	0	-424.91	0	7948
14	1988	742.7403	25.59	1	0	0	0	23.75999999999999	0	1	0	2057.86	1	5	.27000001	0	0	0	636.17999	0	9940
14	1989	742.7403	25.59	1	0	0	0	28.43999999999999	0	1	0	1989.79	1	6	4.6799998	0	0	0	-68.07	0	11934
14	1990	742.7403	25.59	1	0	0	0	31.94999999999999	0	1	0	1541.1	1	7	3.51	0	0	0	-448.69	0	13930
14	1991	742.7403	25.59	1	1	0	0	65.24999999999999	0	1	0	1673.27	1	0	33.299999	1	0	0	132.17	0	0
14	1992	742.7403	25.59	1	0	0	0	132.39	0	1	0	1498.9	1	1	67.139999	-1	0	0	-174.37	0	1992
14	1993	742.7403	25.59	1	0	0	0	149.85	0	1	0	1401.09	2	2	17.459999	0	0	0	-97.809998	0	3986
14	1994	742.7403	25.59	1	0	0	0	169.11	0	1	0	1816.78	2	3	19.26	0	0	0	415.69	0	5982
14	1995	742.7403	25.59	1	0	0	0	212.58	0	1	0	1604.5	2	4	43.470001	0	0	0	-212.28	0	7980
14	1996	742.7403	25.59	1	0	0	0	241.2000000000001	0	1	0	1616.81	2	5	28.620001	0	0	0	12.31	0	9980
14	1997	742.7403	25.59	1	0	0	0	273.06	0	1	0	1484.28	2	6	31.860001	0	0	0	-132.53	0	11982
14	1998	742.7403	25.59	1	1	0	0	290.6999999999999	0	1	0	1507.69	2	0	17.639999	1	0	0	23.41	0	0
14	1999	742.7403	25.59	1	0	0	0	299.61	0	1	0	1901.99	2	1	8.9099998	-1	0	0	394.29999	0	1999
14	2000	742.7403	25.59	1	0	0	0	368.0100000000001	0	1	0	2050.62	2	2	68.400002	0	0	0	148.63	0	4000
14	2001	742.7403	25.59	1	0	0	0	406.4399999999999	0	1	0	1839.83	2	3	38.43	0	0	0	-210.78999	0	6003
14	2002	742.7403	25.59	0	1	2	0	468.18	1	1	0	1611.88	3	0	61.740002	1	2	-1	-227.95	1	0
14	2003	742.7403	25.59	1	0	0	0	517.3200000000001	1	1	0	1694.57	3	1	49.139999	-1	-2	1	82.690002	0	2003
14	2004	742.7403	25.59	1	0	0	0	575.2800000000001	1	1	0	1925.15	3	2	57.959999	0	0	0	230.58	0	4008
14	2005	742.7403	25.59	1	12	1	0	601.4700000000001	1	1	0	1465.83	3	0	26.190001	12	1	0	-459.32001	0	0
14	2006	742.7403	25.59	1	12	1	0	635.9400000000001	1	1	0	1857.26	3	0	34.470001	0	0	0	391.42999	0	0
14	2007	742.7403	25.59	1	4	0	0	658.98	1	1	0	1543.13	3	0	23.040001	-8	-1	0	-314.13	0	0
14	2008	742.7403	25.59	1	0	0	0	668.5200000000001	1	1	0	2136.99	3	1	9.54	-4	0	0	593.85999	0	2008
14	2009	742.7403	25.59	1	1	1	0	676.08	1	1	0	2369.77	3	0	7.5599999	1	1	0	232.78	0	0
14	2010	742.7403	25.59	1	0	0	0	676.08	1	1	0	1798.21	3	1	0	-1	-1	0	-571.56	0	2010
15	1984	564.72931	26.940001	1	0	0	0	2.97	0	1	0	2236.78	1	1							1984
15	1985	564.72931	26.940001	1	0	0	0	2.97	0	1	0	2826.32	1	2	0	0	0	0	589.53998	0	3970
15	1986	564.72931	26.940001	1	0	0	0	53.01000000000002	0	1	0	2266.05	1	3	50.040001	0	0	0	-560.27002	0	5958
15	1987	564.72931	26.940001	1	0	0	0	58.50000000000001	0	1	0	1457.75	1	4	5.4899998	0	0	0	-808.29999	0	7948
15	1988	564.72931	26.940001	1	0	0	0	58.50000000000001	0	1	0	2469.7	1	5	0	0	0	0	1011.95	0	9940
15	1989	564.72931	26.940001	1	0	0	0	82.16999999999999	0	1	0	2164.45	1	6	23.67	0	0	0	-305.25	0	11934
15	1990	564.72931	26.940001	1	0	0	0	94.05000000000001	0	1	0	2088.35	1	7	11.88	0	0	0	-76.099998	0	13930
15	1991	564.72931	26.940001	1	0	0	0	105.66	0	1	0	2088.2	1	8	11.61	0	0	0	-.15000001	0	15928
15	1992	564.72931	26.940001	1	0	0	0	119.79	0	1	0	1721.1	1	9	14.13	0	0	0	-367.10001	0	17928
15	1993	564.72931	26.940001	1	0	0	0	122.13	0	1	0	1687.93	2	10	2.3399999	0	0	0	-33.169998	0	19930
15	1994	564.72931	26.940001	1	0	0	0	122.22	0	1	0	1957.95	2	11	.090000004	0	0	0	270.01999	0	21934
15	1995	564.72931	26.940001	1	0	0	0	137.61	0	1	0	1877.3	2	12	15.39	0	0	0	-80.650002	0	23940
15	1996	564.72931	26.940001	1	0	0	0	165.5100000000001	0	1	0	1986.42	2	13	27.9	0	0	0	109.12	0	25948
15	1997	564.72931	26.940001	1	0	0	0	275.67	0	1	0	1603.28	2	14	110.16	0	0	0	-383.14001	0	27958
15	1998	564.72931	26.940001	1	1	0	0	285.3	0	1	0	1753.76	2	0	9.6300001	1	0	0	150.48	0	0
15	1999	564.72931	26.940001	1	0	0	0	293.76	0	1	0	1951.31	2	1	8.46	-1	0	0	197.55	0	1999
15	2000	564.72931	26.940001	1	0	0	0	305.82	0	1	0	1743.6	2	2	12.06	0	0	0	-207.71001	0	4000
15	2001	564.72931	26.940001	1	0	0	0	314.9099999999999	0	1	0	2204.3	2	3	9.0900002	0	0	0	460.70001	0	6003
15	2002	564.72931	26.940001	1	0	0	0	342.18	1	1	0	1673.42	3	4	27.27	0	0	0	-530.88	1	8008
15	2003	564.72931	26.940001	1	0	0	0	353.7	1	1	0	1784.54	3	5	11.52	0	0	0	111.12	0	10015
15	2004	564.72931	26.940001	1	0	0	0	422.1899999999999	1	1	0	1987	3	6	68.489998	0	0	0	202.46001	0	12024
15	2005	564.72931	26.940001	1	12	1	0	437.31	1	1	0	1673.25	3	0	15.12	12	1	0	-313.75	0	0
15	2006	564.72931	26.940001	1	12	1	0	479.79	1	1	0	1814.39	3	0	42.48	0	0	0	141.14	0	0
15	2007	564.72931	26.940001	1	2	0	0	501.12	1	1	0	1546.23	3	0	21.33	-10	-1	0	-268.16	0	0
15	2008	564.72931	26.940001	1	0	0	0	512.37	1	1	0	2142.78	3	1	11.25	-2	0	0	596.54999	0	2008
15	2009	564.72931	26.940001	1	1	1	0	518.9399999999999	1	1	0	2174.15	3	0	6.5700002	1	1	0	31.370001	0	0
15	2010	564.72931	26.940001	1	0	0	0	518.9399999999999	1	1	0	1513.42	3	1	0	-1	-1	0	-660.72998	0	2010
16	1984	5158.0586	29.870001	1	0	0	0	151.74	0	1	0	1792.55	1	1							1984
16	1985	5158.0586	29.870001	1	3	13	0	306.2699999999999	0	1	0	2443.59	1	0	154.53	3	13	0	651.03998	0	0
16	1986	5158.0586	29.870001	1	0	0	0	808.3799999999998	0	1	0	1846.59	1	1	502.10999	-3	-13	0	-597	0	1986
16	1987	5158.0586	29.870001	1	0	0	0	1204.56	0	1	0	1421.68	1	2	396.17999	0	0	0	-424.91	0	3974
16	1988	5158.0586	29.870001	1	0	0	0	1487.25	1	1	0	2057.86	1	3	282.69	0	0	0	636.17999	1	5964
16	1989	5158.0586	29.870001	1	0	0	0	1903.860000000001	1	1	0	1989.79	1	4	416.60999	0	0	0	-68.07	0	7956
16	1990	5158.0586	29.870001	1	0	0	0	2048.220000000001	1	1	0	1541.1	1	5	144.36	0	0	0	-448.69	0	9950
16	1991	5158.0586	29.870001	1	0	0	0	2369.969999999999	1	1	0	1673.27	1	6	321.75	0	0	0	132.17	0	11946
16	1992	5158.0586	29.870001	1	0	0	0	2921.219999999999	1	1	0	1498.9	1	7	551.25	0	0	0	-174.37	0	13944
16	1993	5158.0586	29.870001	1	0	0	0	3093.749999999999	1	1	0	1401.09	2	8	172.53	0	0	0	-97.809998	0	15944
16	1994	5158.0586	29.870001	1	0	0	0	3288.149999999999	1	1	0	1816.78	2	9	194.39999	0	0	0	415.69	0	17946
16	1995	5158.0586	29.870001	1	0	0	0	3645.54	1	1	0	1604.5	2	10	357.39001	0	0	0	-212.28	0	19950
16	1996	5158.0586	29.870001	1	0	0	0	3997.89	1	1	0	1616.81	2	11	352.35001	0	0	0	12.31	0	21956
16	1997	5158.0586	29.870001	1	0	0	0	4254.390000000001	1	1	0	1484.28	2	12	256.5	0	0	0	-132.53	0	23964
16	1998	5158.0586	29.870001	1	0	0	0	4371.39	1	1	0	1507.69	2	13	117	0	0	0	23.41	0	25974
16	1999	5158.0586	29.870001	1	0	0	0	4459.230000000001	1	1	0	1901.99	2	14	87.839996	0	0	0	394.29999	0	27986
16	2000	5158.0586	29.870001	1	0	0	0	4497.929999999999	1	1	0	2050.62	2	15	38.700001	0	0	0	148.63	0	30000
16	2001	5158.0586	29.870001	1	0	0	0	4598.82	1	1	0	1839.83	2	16	100.89	0	0	0	-210.78999	0	32016
16	2002	5158.0586	29.870001	1	0	0	0	4698.360000000001	1	1	0	1611.88	3	17	99.540001	0	0	0	-227.95	0	34034
16	2003	5158.0586	29.870001	1	0	0	0	4748.67	1	1	0	1694.57	3	18	50.310001	0	0	0	82.690002	0	36054
16	2004	5158.0586	29.870001	1	0	0	0	4827.510000000001	1	1	0	1925.15	3	19	78.839996	0	0	0	230.58	0	38076
16	2005	5158.0586	29.870001	1	0	0	0	4849.650000000002	1	1	0	1465.83	3	20	22.139999	0	0	0	-459.32001	0	40100
16	2006	5158.0586	29.870001	1	0	0	0	4901.04	1	1	0	1857.26	3	21	51.389999	0	0	0	391.42999	0	42126
16	2007	5158.0586	29.870001	1	0	0	0	4918.95	1	1	0	1543.13	3	22	17.91	0	0	0	-314.13	0	44154
16	2008	5158.0586	29.870001	1	0	0	0	4948.2	1	1	0	2136.99	3	23	29.25	0	0	0	593.85999	0	46184
16	2009	5158.0586	29.870001	1	0	0	0	4966.56	1	1	0	2369.77	3	24	18.360001	0	0	0	232.78	0	48216
16	2010	5158.0586	29.870001	1	0	0	0	4966.56	1	1	0	1798.21	3	25	0	0	0	0	-571.56	0	50250
17	1984	3071.8193	18.01	1	0	0	1	1271.7	0	0	0	1792.55	1	1							1984
17	1985	3071.8193	18.01	1	0	0	1	1500.39	0	0	0	2443.59	1	2	228.69	0	0	0	651.03998	0	3970
17	1986	3071.8193	18.01	1	0	0	1	1568.430000000001	0	0	0	1846.59	1	3	68.040001	0	0	0	-597	0	5958
17	1987	3071.8193	18.01	1	0	0	1	1902.42	0	0	0	1421.68	1	4	333.98999	0	0	0	-424.91	0	7948
17	1988	3071.8193	18.01	1	0	0	1	1981.98	0	0	0	2057.86	1	5	79.559998	0	0	0	636.17999	0	9940
17	1989	3071.8193	18.01	1	0	0	1	2075.309999999999	0	0	0	1989.79	1	6	93.330002	0	0	0	-68.07	0	11934
17	1990	3071.8193	18.01	1	0	0	1	2125.26	0	0	0	1541.1	1	7	49.950001	0	0	0	-448.69	0	13930
17	1991	3071.8193	18.01	1	0	0	1	2187.99	0	0	0	1673.27	1	8	62.73	0	0	0	132.17	0	15928
17	1992	3071.8193	18.01	1	0	0	1	2348.28	0	0	0	1498.9	1	9	160.28999	0	0	0	-174.37	0	17928
17	1993	3071.8193	18.01	1	0	0	1	2376.36	0	0	0	1401.09	2	10	28.08	0	0	0	-97.809998	0	19930
17	1994	3071.8193	18.01	1	0	0	1	2439.09	0	0	0	1816.78	2	11	62.73	0	0	0	415.69	0	21934
17	1995	3071.8193	18.01	1	0	0	1	2623.500000000001	0	0	0	1604.5	2	12	184.41	0	0	0	-212.28	0	23940
17	1996	3071.8193	18.01	1	0	0	1	2678.130000000001	0	0	0	1616.81	2	13	54.630001	0	0	0	12.31	0	25948
17	1997	3071.8193	18.01	1	0	0	1	2715.84	0	0	0	1484.28	2	14	37.709999	0	0	0	-132.53	0	27958
17	1998	3071.8193	18.01	1	0	0	1	2716.83	0	0	0	1507.69	2	15	.99000001	0	0	0	23.41	0	29970
17	1999	3071.8193	18.01	1	0	0	1	2738.340000000001	0	0	0	1901.99	2	16	21.51	0	0	0	394.29999	0	31984
17	2000	3071.8193	18.01	1	0	0	1	2746.53	0	0	0	2050.62	2	17	8.1899996	0	0	0	148.63	0	34000
17	2001	3071.8193	18.01	1	0	0	1	2772.360000000001	0	0	0	1839.83	2	18	25.83	0	0	0	-210.78999	0	36018
17	2002	3071.8193	18.01	1	0	0	1	2781.99	0	0	0	1611.88	3	19	9.6300001	0	0	0	-227.95	0	38038
17	2003	3071.8193	18.01	1	0	0	1	2787.93	0	0	0	1694.57	3	20	5.9400001	0	0	0	82.690002	0	40060
17	2004	3071.8193	18.01	1	0	0	1	2793.780000000001	0	0	0	1925.15	3	21	5.8499999	0	0	0	230.58	0	42084
17	2005	3071.8193	18.01	1	0	0	1	2793.960000000001	0	0	0	1465.83	3	22	.18000001	0	0	0	-459.32001	0	44110
17	2006	3071.8193	18.01	1	0	0	1	2811.24	0	0	0	1857.26	3	23	17.280001	0	0	0	391.42999	0	46138
17	2007	3071.8193	18.01	1	0	0	1	2813.400000000001	0	0	0	1543.13	3	24	2.1600001	0	0	0	-314.13	0	48168
17	2008	3071.8193	18.01	1	0	0	1	2817.18	0	0	0	2136.99	3	25	3.78	0	0	0	593.85999	0	50200
17	2009	3071.8193	18.01	1	0	0	1	2823.57	0	0	0	2369.77	3	26	6.3899999	0	0	0	232.78	0	52234
17	2010	3071.8193	18.01	1	0	0	1	2823.57	0	0	0	1798.21	3	27	0	0	0	0	-571.56	0	54270
18	1984	6732.3311	23.43	1	0	0	0	42.48	0	1	0	1792.55	1	1							1984
18	1985	6732.3311	23.43	1	2	8	0	50.67	0	1	0	2443.59	1	0	8.1899996	2	8	0	651.03998	0	0
18	1986	6732.3311	23.43	1	0	0	0	304.8299999999999	0	1	0	1846.59	1	1	254.16	-2	-8	0	-597	0	1986
18	1987	6732.3311	23.43	1	0	0	0	1319.220000000001	0	1	0	1421.68	1	2	1014.39	0	0	0	-424.91	0	3974
18	1988	6732.3311	23.43	1	0	0	0	1827.450000000001	0	1	0	2057.86	1	3	508.23001	0	0	0	636.17999	0	5964
18	1989	6732.3311	23.43	1	0	0	0	1874.520000000001	0	1	0	1989.79	1	4	47.07	0	0	0	-68.07	0	7956
18	1990	6732.3311	23.43	1	0	0	0	1897.380000000002	0	1	0	1541.1	1	5	22.860001	0	0	0	-448.69	0	9950
18	1991	6732.3311	23.43	1	0	0	0	1916.640000000002	0	1	0	1673.27	1	6	19.26	0	0	0	132.17	0	11946
18	1992	6732.3311	23.43	1	0	0	0	1950.210000000002	0	1	0	1498.9	1	7	33.57	0	0	0	-174.37	0	13944
18	1993	6732.3311	23.43	1	1	0	0	1970.370000000002	0	1	0	1401.09	2	0	20.16	1	0	0	-97.809998	0	0
18	1994	6732.3311	23.43	1	0	0	0	2920.139999999998	0	1	0	1816.78	2	1	949.77002	-1	0	0	415.69	0	1994
18	1995	6732.3311	23.43	1	0	0	0	3561.929999999997	0	1	0	1604.5	2	2	641.78998	0	0	0	-212.28	0	3990
18	1996	6732.3311	23.43	1	0	0	0	3619.979999999996	0	1	0	1616.81	2	3	58.049999	0	0	0	12.31	0	5988
18	1997	6732.3311	23.43	1	0	0	0	3713.129999999997	0	1	0	1484.28	2	4	93.150002	0	0	0	-132.53	0	7988
18	1998	6732.3311	23.43	1	0	0	0	3745.709999999997	0	1	0	1507.69	2	5	32.580002	0	0	0	23.41	0	9990
18	1999	6732.3311	23.43	1	0	0	0	3785.219999999997	0	1	0	1901.99	2	6	39.509998	0	0	0	394.29999	0	11994
18	2000	6732.3311	23.43	1	0	0	0	3797.459999999997	0	1	0	2050.62	2	7	12.24	0	0	0	148.63	0	14000
18	2001	6732.3311	23.43	1	0	0	0	3804.479999999997	0	1	0	1839.83	2	8	7.02	0	0	0	-210.78999	0	16008
18	2002	6732.3311	23.43	1	0	0	0	3806.279999999997	0	1	0	1611.88	3	9	1.8	0	0	0	-227.95	0	18018
18	2003	6732.3311	23.43	0	4	0	0	3814.199999999997	0	1	0	1694.57	3	0	7.9200001	4	0	-1	82.690002	0	0
18	2004	6732.3311	23.43	1	7	1	0	3814.199999999997	0	1	0	1925.15	3	0	0	3	1	1	230.58	0	0
18	2005	6732.3311	23.43	1	0	0	0	3814.199999999997	0	1	0	1465.83	3	1	0	-7	-1	0	-459.32001	0	2005
18	2006	6732.3311	23.43	1	40	0	0	3815.909999999997	0	1	0	1857.26	3	0	1.71	40	0	0	391.42999	0	0
18	2007	6732.3311	23.43	1	1	0	0	3820.409999999997	0	1	0	1543.13	3	0	4.5	-39	0	0	-314.13	0	0
18	2008	6732.3311	23.43	1	2	0	0	3821.669999999997	0	1	0	2136.99	3	0	1.26	1	0	0	593.85999	0	0
18	2009	6732.3311	23.43	0	1	0	0	3825.269999999996	0	1	0	2369.77	3	0	3.5999999	-1	0	-1	232.78	0	0
18	2010	6732.3311	23.43	0	0	0	0	3825.269999999996	0	1	0	1798.21	3	1	0	-1	0	0	-571.56	0	2010
19	1984	3843.6797	22.879999	1	0	2	1	93.87000000000002	0	1	0	2236.78	1	1							1984
19	1985	3843.6797	22.879999	1	0	0	1	148.5	0	1	0	2826.32	1	2	54.630001	0	-2	0	589.53998	0	3970
19	1986	3843.6797	22.879999	1	0	0	1	719.0100000000003	0	1	0	2266.05	1	3	570.51001	0	0	0	-560.27002	0	5958
19	1987	3843.6797	22.879999	1	0	0	1	1640.79	0	1	0	1457.75	1	4	921.78003	0	0	0	-808.29999	0	7948
19	1988	3843.6797	22.879999	1	0	0	1	1874.07	0	1	0	2469.7	1	5	233.28	0	0	0	1011.95	0	9940
19	1989	3843.6797	22.879999	1	0	0	1	1911.96	0	1	0	2164.45	1	6	37.889999	0	0	0	-305.25	0	11934
19	1990	3843.6797	22.879999	1	0	0	1	1945.44	0	1	0	2088.35	1	7	33.48	0	0	0	-76.099998	0	13930
19	1991	3843.6797	22.879999	1	0	0	1	1962.54	0	1	0	2088.2	1	8	17.1	0	0	0	-.15000001	0	15928
19	1992	3843.6797	22.879999	1	0	0	1	2018.88	0	1	0	1721.1	1	9	56.34	0	0	0	-367.10001	0	17928
19	1993	3843.6797	22.879999	1	0	0	1	2049.03	0	1	0	1687.93	2	10	30.15	0	0	0	-33.169998	0	19930
19	1994	3843.6797	22.879999	1	0	0	1	2054.43	0	1	0	1957.95	2	11	5.4000001	0	0	0	270.01999	0	21934
19	1995	3843.6797	22.879999	1	0	0	1	2076.390000000001	0	1	0	1877.3	2	12	21.959999	0	0	0	-80.650002	0	23940
19	1996	3843.6797	22.879999	1	0	0	1	2094.570000000002	0	1	0	1986.42	2	13	18.18	0	0	0	109.12	0	25948
19	1997	3843.6797	22.879999	1	0	0	1	2108.880000000002	0	1	0	1603.28	2	14	14.31	0	0	0	-383.14001	0	27958
19	1998	3843.6797	22.879999	1	0	0	1	2141.010000000001	0	1	0	1753.76	2	15	32.130001	0	0	0	150.48	0	29970
19	1999	3843.6797	22.879999	1	0	0	1	2328.750000000001	1	1	0	1951.31	2	16	187.74001	0	0	0	197.55	1	31984
19	2000	3843.6797	22.879999	0	0	0	1	2504.070000000002	1	1	0	1743.6	2	17	175.32001	0	0	-1	-207.71001	0	34000
19	2001	3843.6797	22.879999	0	0	0	1	2689.470000000001	1	1	0	2204.3	2	18	185.39999	0	0	0	460.70001	0	36018
19	2002	3843.6797	22.879999	0	0	0	1	2948.670000000001	1	1	0	1673.42	3	19	259.20001	0	0	0	-530.88	0	38038
19	2003	3843.6797	22.879999	0	0	0	1	3093.930000000001	1	1	0	1784.54	3	20	145.25999	0	0	0	111.12	0	40060
19	2004	3843.6797	22.879999	0	3	6	1	3250.710000000001	1	1	0	1987	3	0	156.78	3	6	0	202.46001	0	0
19	2005	3843.6797	22.879999	0	0	0	1	3316.050000000001	1	1	0	1673.25	3	1	65.339996	-3	-6	0	-313.75	0	2005
19	2006	3843.6797	22.879999	0	0	0	1	3448.98	1	1	0	1814.39	3	2	132.92999	0	0	0	141.14	0	4012
19	2007	3843.6797	22.879999	0	0	0	1	3528.9	1	1	0	1546.23	3	3	79.919998	0	0	0	-268.16	0	6021
19	2008	3843.6797	22.879999	0	0	0	1	3602.250000000001	1	1	0	2142.78	3	4	73.349998	0	0	0	596.54999	0	8032
19	2009	3843.6797	22.879999	0	0	0	1	3639.87	1	1	0	2174.15	3	5	37.619999	0	0	0	31.370001	0	10045
19	2010	3843.6797	22.879999	0	0	0	1	3639.87	1	1	0	1513.42	3	6	0	0	0	0	-660.72998	0	12060
20	1984	7293.4858	15.78	1	0	0	1	1462.949999999999	0	0	0	2236.78	1	1							1984
20	1985	7293.4858	15.78	1	0	0	1	2048.129999999999	0	0	0	2826.32	1	2	585.17999	0	0	0	589.53998	0	3970
20	1986	7293.4858	15.78	1	0	0	1	2434.14	0	0	0	2266.05	1	3	386.01001	0	0	0	-560.27002	0	5958
20	1987	7293.4858	15.78	1	0	0	1	3151.799999999996	0	0	0	1457.75	1	4	717.65997	0	0	0	-808.29999	0	7948
20	1988	7293.4858	15.78	1	0	0	1	3485.519999999996	0	0	0	2469.7	1	5	333.72	0	0	0	1011.95	0	9940
20	1989	7293.4858	15.78	1	0	0	1	3838.139999999997	0	0	0	2164.45	1	6	352.62	0	0	0	-305.25	0	11934
20	1990	7293.4858	15.78	1	0	0	1	3908.969999999997	0	0	0	2088.35	1	7	70.830002	0	0	0	-76.099998	0	13930
20	1991	7293.4858	15.78	1	0	0	1	3982.499999999997	0	0	0	2088.2	1	8	73.529999	0	0	0	-.15000001	0	15928
20	1992	7293.4858	15.78	1	0	0	1	4171.589999999997	0	0	0	1721.1	1	9	189.09	0	0	0	-367.10001	0	17928
20	1993	7293.4858	15.78	1	0	0	1	4232.429999999996	0	0	0	1687.93	2	10	60.84	0	0	0	-33.169998	0	19930
20	1994	7293.4858	15.78	1	0	0	1	4406.130000000001	0	0	0	1957.95	2	11	173.7	0	0	0	270.01999	0	21934
20	1995	7293.4858	15.78	1	0	0	1	4625.010000000009	0	0	0	1877.3	2	12	218.88	0	0	0	-80.650002	0	23940
20	1996	7293.4858	15.78	1	0	0	1	4775.94000000001	0	0	0	1986.42	2	13	150.92999	0	0	0	109.12	0	25948
20	1997	7293.4858	15.78	1	0	0	1	4940.460000000005	0	0	0	1603.28	2	14	164.52	0	0	0	-383.14001	0	27958
20	1998	7293.4858	15.78	1	0	0	1	5009.130000000004	0	0	0	1753.76	2	15	68.669998	0	0	0	150.48	0	29970
20	1999	7293.4858	15.78	1	0	0	1	5266.440000000002	1	0	0	1951.31	2	16	257.31	0	0	0	197.55	1	31984
20	2000	7293.4858	15.78	1	0	0	1	5451.300000000003	1	0	0	1743.6	2	17	184.86	0	0	0	-207.71001	0	34000
20	2001	7293.4858	15.78	1	0	0	1	5718.150000000002	1	0	0	2204.3	2	18	266.85001	0	0	0	460.70001	0	36018
20	2002	7293.4858	15.78	1	0	0	1	6144.300000000001	1	0	0	1673.42	3	19	426.14999	0	0	0	-530.88	0	38038
20	2003	7293.4858	15.78	1	0	0	1	6325.650000000002	1	0	0	1784.54	3	20	181.35001	0	0	0	111.12	0	40060
20	2004	7293.4858	15.78	1	0	0	1	6490.080000000002	1	0	0	1987	3	21	164.42999	0	0	0	202.46001	0	42084
20	2005	7293.4858	15.78	1	0	0	1	6587.370000000002	1	0	0	1673.25	3	22	97.290001	0	0	0	-313.75	0	44110
20	2006	7293.4858	15.78	1	0	0	1	6709.230000000001	1	0	0	1814.39	3	23	121.86	0	0	0	141.14	0	46138
20	2007	7293.4858	15.78	1	0	0	1	6798.150000000001	1	0	0	1546.23	3	24	88.919998	0	0	0	-268.16	0	48168
20	2008	7293.4858	15.78	1	0	0	1	6866.460000000001	1	0	0	2142.78	3	25	68.309998	0	0	0	596.54999	0	50200
20	2009	7293.4858	15.78	1	0	0	1	6891.390000000001	1	0	0	2174.15	3	26	24.93	0	0	0	31.370001	0	52234
20	2010	7293.4858	15.78	1	0	0	1	6891.390000000001	1	0	0	1513.42	3	27	0	0	0	0	-660.72998	0	54270
21	1984	4581.9023	11.4	1	0	0	1	1913.04	0	1	0	2236.78	1	1							1984
21	1985	4581.9023	11.4	1	0	0	1	2251.260000000001	0	1	0	2826.32	1	2	338.22	0	0	0	589.53998	0	3970
21	1986	4581.9023	11.4	1	0	0	1	2470.950000000003	0	1	0	2266.05	1	3	219.69	0	0	0	-560.27002	0	5958
21	1987	4581.9023	11.4	1	0	0	1	2762.460000000003	0	1	0	1457.75	1	4	291.51001	0	0	0	-808.29999	0	7948
21	1988	4581.9023	11.4	1	0	0	1	2872.440000000002	0	1	0	2469.7	1	5	109.98	0	0	0	1011.95	0	9940
21	1989	4581.9023	11.4	1	0	0	1	2977.920000000001	0	1	0	2164.45	1	6	105.48	0	0	0	-305.25	0	11934
21	1990	4581.9023	11.4	1	0	0	1	3041.820000000002	0	1	0	2088.35	1	7	63.900002	0	0	0	-76.099998	0	13930
21	1991	4581.9023	11.4	1	0	0	1	3053.340000000001	0	1	0	2088.2	1	8	11.52	0	0	0	-.15000001	0	15928
21	1992	4581.9023	11.4	1	0	0	1	3136.77	0	1	0	1721.1	1	9	83.43	0	0	0	-367.10001	0	17928
21	1993	4581.9023	11.4	1	0	0	1	3153.42	0	1	0	1687.93	2	10	16.65	0	0	0	-33.169998	0	19930
21	1994	4581.9023	11.4	1	0	0	1	3171.15	0	1	0	1957.95	2	11	17.73	0	0	0	270.01999	0	21934
21	1995	4581.9023	11.4	1	0	0	1	3220.109999999999	0	1	0	1877.3	2	12	48.959999	0	0	0	-80.650002	0	23940
21	1996	4581.9023	11.4	1	0	0	1	3227.309999999999	0	1	0	1986.42	2	13	7.1999998	0	0	0	109.12	0	25948
21	1997	4581.9023	11.4	1	0	0	1	3277.529999999999	0	1	0	1603.28	2	14	50.220001	0	0	0	-383.14001	0	27958
21	1998	4581.9023	11.4	1	0	0	1	3289.86	0	1	0	1753.76	2	15	12.33	0	0	0	150.48	0	29970
21	1999	4581.9023	11.4	1	0	0	1	3343.59	0	1	0	1951.31	2	16	53.73	0	0	0	197.55	0	31984
21	2000	4581.9023	11.4	1	0	0	1	3361.32	0	1	0	1743.6	2	17	17.73	0	0	0	-207.71001	0	34000
21	2001	4581.9023	11.4	1	0	0	1	3385.260000000001	0	1	0	2204.3	2	18	23.940001	0	0	0	460.70001	0	36018
21	2002	4581.9023	11.4	1	0	0	1	3454.65	0	1	0	1673.42	3	19	69.389999	0	0	0	-530.88	0	38038
21	2003	4581.9023	11.4	0	5	0	1	3474.36	0	1	0	1784.54	3	0	19.709999	5	0	-1	111.12	0	0
21	2004	4581.9023	11.4	1	28	1	1	3503.25	0	1	0	1987	3	0	28.889999	23	1	1	202.46001	0	0
21	2005	4581.9023	11.4	1	27	0	1	3525.3	0	1	0	1673.25	3	0	22.049999	-1	-1	0	-313.75	0	0
21	2006	4581.9023	11.4	0	0	0	1	3535.83	0	1	0	1814.39	3	1	10.53	-27	0	-1	141.14	0	2006
21	2007	4581.9023	11.4	0	0	0	1	3549.78	0	1	0	1546.23	3	2	13.95	0	0	0	-268.16	0	4014
21	2008	4581.9023	11.4	0	0	0	1	3598.56	0	1	0	2142.78	3	3	48.779999	0	0	0	596.54999	0	6024
21	2009	4581.9023	11.4	0	1	0	1	3624.03	0	1	0	2174.15	3	0	25.469999	1	0	0	31.370001	0	0
21	2010	4581.9023	11.4	0	0	0	1	3624.03	0	1	0	1513.42	3	1	0	-1	0	0	-660.72998	0	2010
22	1984	4987.8433	17.879999	1	0	0	1	126.09	0	0	0	2236.78	1	1							1984
22	1985	4987.8433	17.879999	1	0	0	1	275.1299999999999	0	0	0	2826.32	1	2	149.03999	0	0	0	589.53998	0	3970
22	1986	4987.8433	17.879999	1	0	0	1	1349.820000000002	0	0	0	2266.05	1	3	1074.6899	0	0	0	-560.27002	0	5958
22	1987	4987.8433	17.879999	1	0	0	1	1642.41	0	0	0	1457.75	1	4	292.59	0	0	0	-808.29999	0	7948
22	1988	4987.8433	17.879999	1	0	0	1	1709.729999999999	0	0	0	2469.7	1	5	67.32	0	0	0	1011.95	0	9940
22	1989	4987.8433	17.879999	1	0	0	1	1803.6	0	0	0	2164.45	1	6	93.870003	0	0	0	-305.25	0	11934
22	1990	4987.8433	17.879999	1	0	0	1	1852.65	0	0	0	2088.35	1	7	49.049999	0	0	0	-76.099998	0	13930
22	1991	4987.8433	17.879999	1	0	0	1	1896.75	0	0	0	2088.2	1	8	44.099998	0	0	0	-.15000001	0	15928
22	1992	4987.8433	17.879999	1	0	0	1	2065.409999999999	0	0	0	1721.1	1	9	168.66	0	0	0	-367.10001	0	17928
22	1993	4987.8433	17.879999	1	0	0	1	2121.12	0	0	0	1687.93	2	10	55.709999	0	0	0	-33.169998	0	19930
22	1994	4987.8433	17.879999	1	0	0	1	2198.880000000001	0	0	0	1957.95	2	11	77.760002	0	0	0	270.01999	0	21934
22	1995	4987.8433	17.879999	1	0	0	1	2408.670000000002	0	0	0	1877.3	2	12	209.78999	0	0	0	-80.650002	0	23940
22	1996	4987.8433	17.879999	1	0	0	1	2509.470000000002	0	0	0	1986.42	2	13	100.8	0	0	0	109.12	0	25948
22	1997	4987.8433	17.879999	1	0	0	1	2985.84	0	0	0	1603.28	2	14	476.37	0	0	0	-383.14001	0	27958
22	1998	4987.8433	17.879999	1	0	0	1	3101.310000000001	0	0	0	1753.76	2	15	115.47	0	0	0	150.48	0	29970
22	1999	4987.8433	17.879999	1	0	0	1	3252.420000000001	0	0	0	1951.31	2	16	151.11	0	0	0	197.55	0	31984
22	2000	4987.8433	17.879999	1	0	0	1	3357.720000000002	0	0	0	1743.6	2	17	105.3	0	0	0	-207.71001	0	34000
22	2001	4987.8433	17.879999	1	0	0	1	3506.130000000002	0	0	0	2204.3	2	18	148.41	0	0	0	460.70001	0	36018
22	2002	4987.8433	17.879999	1	0	0	1	3665.430000000002	0	0	0	1673.42	3	19	159.3	0	0	0	-530.88	0	38038
22	2003	4987.8433	17.879999	1	0	0	1	3770.010000000002	0	0	0	1784.54	3	20	104.58	0	0	0	111.12	0	40060
22	2004	4987.8433	17.879999	1	0	0	1	3960.450000000001	0	0	0	1987	3	21	190.44	0	0	0	202.46001	0	42084
22	2005	4987.8433	17.879999	1	0	0	1	4026.330000000001	0	0	0	1673.25	3	22	65.879997	0	0	0	-313.75	0	44110
22	2006	4987.8433	17.879999	1	0	0	1	4117.410000000002	0	0	0	1814.39	3	23	91.080002	0	0	0	141.14	0	46138
22	2007	4987.8433	17.879999	1	0	0	1	4149.540000000002	0	0	0	1546.23	3	24	32.130001	0	0	0	-268.16	0	48168
22	2008	4987.8433	17.879999	1	0	0	1	4190.490000000001	0	0	0	2142.78	3	25	40.950001	0	0	0	596.54999	0	50200
22	2009	4987.8433	17.879999	1	0	0	1	4226.040000000001	0	0	0	2174.15	3	26	35.549999	0	0	0	31.370001	0	52234
22	2010	4987.8433	17.879999	1	0	0	1	4226.040000000001	0	0	0	1513.42	3	27	0	0	0	0	-660.72998	0	54270
23	1984	4305.502	27.73	1	0	0	1	422.8199999999999	0	0	0	1792.55	1	1							1984
23	1985	4305.502	27.73	1	0	0	1	653.0399999999996	0	0	0	2443.59	1	2	230.22	0	0	0	651.03998	0	3970
23	1986	4305.502	27.73	1	0	0	1	748.3499999999997	0	0	0	1846.59	1	3	95.309998	0	0	0	-597	0	5958
23	1987	4305.502	27.73	1	0	0	1	1042.38	0	0	0	1421.68	1	4	294.03	0	0	0	-424.91	0	7948
23	1988	4305.502	27.73	1	0	0	1	1151.1	0	0	0	2057.86	1	5	108.72	0	0	0	636.17999	0	9940
23	1989	4305.502	27.73	1	0	0	1	1287	0	0	0	1989.79	1	6	135.89999	0	0	0	-68.07	0	11934
23	1990	4305.502	27.73	1	0	0	1	1336.679999999999	0	0	0	1541.1	1	7	49.68	0	0	0	-448.69	0	13930
23	1991	4305.502	27.73	1	0	0	1	1372.949999999999	0	0	0	1673.27	1	8	36.27	0	0	0	132.17	0	15928
23	1992	4305.502	27.73	1	0	0	1	1647	0	0	0	1498.9	1	9	274.04999	0	0	0	-174.37	0	17928
23	1993	4305.502	27.73	1	0	0	1	1707.48	0	0	0	1401.09	2	10	60.48	0	0	0	-97.809998	0	19930
23	1994	4305.502	27.73	1	0	0	1	1775.43	0	0	0	1816.78	2	11	67.949997	0	0	0	415.69	0	21934
23	1995	4305.502	27.73	0	1	0	1	2357.46	0	1	0	1604.5	2	0	582.03003	1	0	-1	-212.28	0	0
23	1996	4305.502	27.73	1	1	0	1	2536.290000000001	0	1	0	1616.81	2	0	178.83	0	0	1	12.31	0	0
23	1997	4305.502	27.73	1	1	0	1	2804.310000000002	0	1	0	1484.28	2	0	268.01999	0	0	0	-132.53	0	0
23	1998	4305.502	27.73	1	0	0	1	2843.460000000002	0	0	0	1507.69	2	1	39.150002	-1	0	0	23.41	0	1998
23	1999	4305.502	27.73	1	1	0	1	2931.120000000002	0	1	0	1901.99	2	0	87.660004	1	0	0	394.29999	0	0
23	2000	4305.502	27.73	1	0	0	1	2978.280000000002	0	0	0	2050.62	2	1	47.16	-1	0	0	148.63	0	2000
23	2001	4305.502	27.73	1	0	0	1	3041.730000000002	0	0	0	1839.83	2	2	63.450001	0	0	0	-210.78999	0	4002
23	2002	4305.502	27.73	1	0	0	1	3122.280000000003	0	0	0	1611.88	3	3	80.550003	0	0	0	-227.95	0	6006
23	2003	4305.502	27.73	1	12	0	1	3147.210000000003	0	1	0	1694.57	3	0	24.93	12	0	0	82.690002	0	0
23	2004	4305.502	27.73	1	0	0	1	3162.960000000003	0	0	0	1925.15	3	1	15.75	-12	0	0	230.58	0	2004
23	2005	4305.502	27.73	1	0	0	1	3176.370000000003	0	0	0	1465.83	3	2	13.41	0	0	0	-459.32001	0	4010
23	2006	4305.502	27.73	1	0	0	1	3190.050000000003	0	0	0	1857.26	3	3	13.68	0	0	0	391.42999	0	6018
23	2007	4305.502	27.73	1	0	0	1	3199.140000000003	0	0	0	1543.13	3	4	9.0900002	0	0	0	-314.13	0	8028
23	2008	4305.502	27.73	1	0	0	1	3207.240000000003	0	0	0	2136.99	3	5	8.1000004	0	0	0	593.85999	0	10040
23	2009	4305.502	27.73	1	1	0	1	3219.390000000002	0	1	0	2369.77	3	0	12.15	1	0	0	232.78	0	0
23	2010	4305.502	27.73	1	0	0	1	3219.390000000002	0	0	0	1798.21	3	1	0	-1	0	0	-571.56	0	2010
24	1984	1457.1414	33.439999	1	0	0	1	63.99	0	1	0	1792.55	1	1							1984
24	1985	1457.1414	33.439999	1	0	0	1	139.86	0	1	0	2443.59	1	2	75.870003	0	0	0	651.03998	0	3970
24	1986	1457.1414	33.439999	1	1	1	1	257.8500000000001	0	1	0	1846.59	1	0	117.99	1	1	0	-597	0	0
24	1987	1457.1414	33.439999	1	0	0	1	508.4100000000001	0	1	0	1421.68	1	1	250.56	-1	-1	0	-424.91	0	1987
24	1988	1457.1414	33.439999	1	0	0	1	835.4699999999998	1	1	0	2057.86	1	2	327.06	0	0	0	636.17999	1	3976
24	1989	1457.1414	33.439999	1	0	0	1	880.1999999999998	1	1	0	1989.79	1	3	44.73	0	0	0	-68.07	0	5967
24	1990	1457.1414	33.439999	1	0	0	1	911.9699999999999	1	1	0	1541.1	1	4	31.77	0	0	0	-448.69	0	7960
24	1991	1457.1414	33.439999	1	0	0	1	957.3299999999998	1	1	0	1673.27	1	5	45.360001	0	0	0	132.17	0	9955
24	1992	1457.1414	33.439999	1	0	0	1	997.0199999999999	1	1	0	1498.9	1	6	39.689999	0	0	0	-174.37	0	11952
24	1993	1457.1414	33.439999	1	0	0	1	1054.8	1	1	0	1401.09	2	7	57.779999	0	0	0	-97.809998	0	13951
24	1994	1457.1414	33.439999	1	0	0	1	1073.88	1	1	0	1816.78	2	8	19.08	0	0	0	415.69	0	15952
24	1995	1457.1414	33.439999	1	0	0	1	1143.99	1	1	0	1604.5	2	9	70.110001	0	0	0	-212.28	0	17955
24	1996	1457.1414	33.439999	1	0	0	1	1184.22	1	1	0	1616.81	2	10	40.23	0	0	0	12.31	0	19960
24	1997	1457.1414	33.439999	1	0	0	1	1245.78	1	1	0	1484.28	2	11	61.560001	0	0	0	-132.53	0	21967
24	1998	1457.1414	33.439999	1	0	0	1	1278.72	1	1	0	1507.69	2	12	32.939999	0	0	0	23.41	0	23976
24	1999	1457.1414	33.439999	1	0	0	1	1302.84	1	1	0	1901.99	2	13	24.120001	0	0	0	394.29999	0	25987
24	2000	1457.1414	33.439999	1	0	0	1	1304.19	1	1	0	2050.62	2	14	1.35	0	0	0	148.63	0	28000
24	2001	1457.1414	33.439999	1	0	0	1	1320.48	1	1	0	1839.83	2	15	16.290001	0	0	0	-210.78999	0	30015
24	2002	1457.1414	33.439999	1	0	0	1	1352.88	1	1	0	1611.88	3	16	32.400002	0	0	0	-227.95	0	32032
24	2003	1457.1414	33.439999	1	0	0	1	1363.59	1	1	0	1694.57	3	17	10.71	0	0	0	82.690002	0	34051
24	2004	1457.1414	33.439999	1	0	0	1	1384.65	1	1	0	1925.15	3	18	21.059999	0	0	0	230.58	0	36072
24	2005	1457.1414	33.439999	1	0	0	1	1388.97	1	1	0	1465.83	3	19	4.3200002	0	0	0	-459.32001	0	38095
24	2006	1457.1414	33.439999	1	0	0	1	1397.25	1	1	0	1857.26	3	20	8.2799997	0	0	0	391.42999	0	40120
24	2007	1457.1414	33.439999	1	0	0	1	1403.37	1	1	0	1543.13	3	21	6.1199999	0	0	0	-314.13	0	42147
24	2008	1457.1414	33.439999	1	0	0	1	1407.15	1	1	0	2136.99	3	22	3.78	0	0	0	593.85999	0	44176
24	2009	1457.1414	33.439999	1	0	0	1	1409.76	1	1	0	2369.77	3	23	2.6099999	0	0	0	232.78	0	46207
24	2010	1457.1414	33.439999	1	0	0	1	1409.76	1	1	0	1798.21	3	24	0	0	0	0	-571.56	0	48240
25	1984	7158.2769	20.700001	1	0	0	1	556.1099999999999	0	0	0	1792.55	1	1							1984
25	1985	7158.2769	20.700001	1	0	0	1	884.7000000000002	0	0	0	2443.59	1	2	328.59	0	0	0	651.03998	0	3970
25	1986	7158.2769	20.700001	1	0	0	1	1068.12	0	0	0	1846.59	1	3	183.42	0	0	0	-597	0	5958
25	1987	7158.2769	20.700001	1	0	0	1	1461.329999999998	0	0	0	1421.68	1	4	393.20999	0	0	0	-424.91	0	7948
25	1988	7158.2769	20.700001	1	0	0	1	1560.509999999999	0	0	0	2057.86	1	5	99.18	0	0	0	636.17999	0	9940
25	1989	7158.2769	20.700001	1	0	0	1	1659.689999999999	0	0	0	1989.79	1	6	99.18	0	0	0	-68.07	0	11934
25	1990	7158.2769	20.700001	1	0	0	1	1721.159999999999	0	0	0	1541.1	1	7	61.470001	0	0	0	-448.69	0	13930
25	1991	7158.2769	20.700001	1	0	0	1	1801.62	0	0	0	1673.27	1	8	80.459999	0	0	0	132.17	0	15928
25	1992	7158.2769	20.700001	1	0	0	1	2091.690000000001	0	0	0	1498.9	1	9	290.07001	0	0	0	-174.37	0	17928
25	1993	7158.2769	20.700001	1	0	0	1	2261.340000000001	0	0	0	1401.09	2	10	169.64999	0	0	0	-97.809998	0	19930
25	1994	7158.2769	20.700001	1	0	0	1	2490.120000000002	0	0	0	1816.78	2	11	228.78	0	0	0	415.69	0	21934
25	1995	7158.2769	20.700001	1	0	0	1	2886.210000000001	0	0	0	1604.5	2	12	396.09	0	0	0	-212.28	0	23940
25	1996	7158.2769	20.700001	1	0	0	1	3624.660000000002	0	0	0	1616.81	2	13	738.45001	0	0	0	12.31	0	25948
25	1997	7158.2769	20.700001	1	0	0	1	4188.690000000004	0	0	0	1484.28	2	14	564.03003	0	0	0	-132.53	0	27958
25	1998	7158.2769	20.700001	1	0	0	1	4314.600000000007	0	0	0	1507.69	2	15	125.91	0	0	0	23.41	0	29970
25	1999	7158.2769	20.700001	1	0	0	1	4411.980000000006	0	0	0	1901.99	2	16	97.379997	0	0	0	394.29999	0	31984
25	2000	7158.2769	20.700001	1	0	0	1	4432.680000000007	0	0	0	2050.62	2	17	20.700001	0	0	0	148.63	0	34000
25	2001	7158.2769	20.700001	1	0	0	1	4519.710000000006	0	0	0	1839.83	2	18	87.029999	0	0	0	-210.78999	0	36018
25	2002	7158.2769	20.700001	1	0	0	1	4692.870000000004	0	0	0	1611.88	3	19	173.16	0	0	0	-227.95	0	38038
25	2003	7158.2769	20.700001	1	0	0	1	4802.040000000005	0	0	0	1694.57	3	20	109.17	0	0	0	82.690002	0	40060
25	2004	7158.2769	20.700001	1	0	0	1	4987.080000000005	0	0	0	1925.15	3	21	185.03999	0	0	0	230.58	0	42084
25	2005	7158.2769	20.700001	1	0	0	1	5095.260000000004	0	0	0	1465.83	3	22	108.18	0	0	0	-459.32001	0	44110
25	2006	7158.2769	20.700001	1	0	0	1	5123.160000000004	0	0	0	1857.26	3	23	27.9	0	0	0	391.42999	0	46138
25	2007	7158.2769	20.700001	1	0	0	1	5151.240000000004	0	0	0	1543.13	3	24	28.08	0	0	0	-314.13	0	48168
25	2008	7158.2769	20.700001	1	0	0	1	5172.930000000005	0	0	0	2136.99	3	25	21.690001	0	0	0	593.85999	0	50200
25	2009	7158.2769	20.700001	1	0	0	1	5185.440000000004	0	0	0	2369.77	3	26	12.51	0	0	0	232.78	0	52234
25	2010	7158.2769	20.700001	1	0	0	1	5185.440000000004	0	0	0	1798.21	3	27	0	0	0	0	-571.56	0	54270
26	1984	7571.0107	47.009998	1	0	0	1	382.59	0	0	0	1792.55	1	1							1984
26	1985	7571.0107	47.009998	1	0	0	1	1135.89	0	0	0	2443.59	1	2	753.29999	0	0	0	651.03998	0	3970
26	1986	7571.0107	47.009998	1	0	0	1	1443.15	0	0	0	1846.59	1	3	307.26001	0	0	0	-597	0	5958
26	1987	7571.0107	47.009998	1	0	0	1	1972.53	0	0	0	1421.68	1	4	529.38	0	0	0	-424.91	0	7948
26	1988	7571.0107	47.009998	1	0	0	1	2263.319999999999	0	0	0	2057.86	1	5	290.79001	0	0	0	636.17999	0	9940
26	1989	7571.0107	47.009998	1	0	0	1	3969.270000000002	0	0	0	1989.79	1	6	1705.95	0	0	0	-68.07	0	11934
26	1990	7571.0107	47.009998	1	0	0	1	4164.480000000001	0	0	0	1541.1	1	7	195.21001	0	0	0	-448.69	0	13930
26	1991	7571.0107	47.009998	1	0	0	1	4336.020000000004	0	0	0	1673.27	1	8	171.53999	0	0	0	132.17	0	15928
26	1992	7571.0107	47.009998	1	0	0	1	4875.480000000003	0	0	0	1498.9	1	9	539.46002	0	0	0	-174.37	0	17928
26	1993	7571.0107	47.009998	1	0	0	1	4968.810000000004	0	0	0	1401.09	2	10	93.330002	0	0	0	-97.809998	0	19930
26	1994	7571.0107	47.009998	1	0	0	1	5071.590000000003	0	0	0	1816.78	2	11	102.78	0	0	0	415.69	0	21934
26	1995	7571.0107	47.009998	1	0	0	1	5272.290000000003	0	0	0	1604.5	2	12	200.7	0	0	0	-212.28	0	23940
26	1996	7571.0107	47.009998	1	0	0	1	5425.110000000002	0	0	0	1616.81	2	13	152.82001	0	0	0	12.31	0	25948
26	1997	7571.0107	47.009998	1	0	0	1	5707.080000000003	0	0	0	1484.28	2	14	281.97	0	0	0	-132.53	0	27958
26	1998	7571.0107	47.009998	1	0	0	1	5767.920000000002	0	0	0	1507.69	2	15	60.84	0	0	0	23.41	0	29970
26	1999	7571.0107	47.009998	1	0	0	1	5861.970000000003	0	0	0	1901.99	2	16	94.050003	0	0	0	394.29999	0	31984
26	2000	7571.0107	47.009998	1	0	0	1	5911.650000000003	0	0	0	2050.62	2	17	49.68	0	0	0	148.63	0	34000
26	2001	7571.0107	47.009998	1	0	0	1	6087.960000000004	0	0	0	1839.83	2	18	176.31	0	0	0	-210.78999	0	36018
26	2002	7571.0107	47.009998	1	0	0	1	6187.500000000002	0	0	0	1611.88	3	19	99.540001	0	0	0	-227.95	0	38038
26	2003	7571.0107	47.009998	1	0	0	1	6239.790000000003	0	0	0	1694.57	3	20	52.290001	0	0	0	82.690002	0	40060
26	2004	7571.0107	47.009998	1	0	0	1	6326.910000000003	0	0	0	1925.15	3	21	87.120003	0	0	0	230.58	0	42084
26	2005	7571.0107	47.009998	1	0	0	1	6389.820000000002	0	0	0	1465.83	3	22	62.91	0	0	0	-459.32001	0	44110
26	2006	7571.0107	47.009998	1	0	0	1	6456.960000000003	0	0	0	1857.26	3	23	67.139999	0	0	0	391.42999	0	46138
26	2007	7571.0107	47.009998	1	0	0	1	6513.930000000003	0	0	0	1543.13	3	24	56.970001	0	0	0	-314.13	0	48168
26	2008	7571.0107	47.009998	1	0	0	1	6584.310000000003	0	0	0	2136.99	3	25	70.379997	0	0	0	593.85999	0	50200
26	2009	7571.0107	47.009998	1	0	0	1	6660.270000000003	0	0	0	2369.77	3	26	75.959999	0	0	0	232.78	0	52234
26	2010	7571.0107	47.009998	1	0	0	1	6660.270000000003	0	0	0	1798.21	3	27	0	0	0	0	-571.56	0	54270
27	1984	4074.5481	41.139999	1	0	0	1	231.84	0	1	0	1792.55	1	1							1984
27	1985	4074.5481	41.139999	1	0	0	1	353.97	0	1	0	2443.59	1	2	122.13	0	0	0	651.03998	0	3970
27	1986	4074.5481	41.139999	1	0	0	1	776.9699999999999	0	1	0	1846.59	1	3	423	0	0	0	-597	0	5958
27	1987	4074.5481	41.139999	1	0	0	1	1161.18	0	1	0	1421.68	1	4	384.20999	0	0	0	-424.91	0	7948
27	1988	4074.5481	41.139999	1	0	0	1	1589.400000000001	0	1	0	2057.86	1	5	428.22	0	0	0	636.17999	0	9940
27	1989	4074.5481	41.139999	1	0	0	1	1727.28	0	1	0	1989.79	1	6	137.88	0	0	0	-68.07	0	11934
27	1990	4074.5481	41.139999	1	0	0	1	1801.17	0	1	0	1541.1	1	7	73.889999	0	0	0	-448.69	0	13930
27	1991	4074.5481	41.139999	0	2	0	1	1870.109999999999	0	1	0	1673.27	1	0	68.940002	2	0	-1	132.17	0	0
27	1992	4074.5481	41.139999	0	0	0	1	2139.660000000001	0	1	0	1498.9	1	1	269.54999	-2	0	0	-174.37	0	1992
27	1993	4074.5481	41.139999	0	1	0	1	2242.080000000001	0	1	0	1401.09	2	0	102.42	1	0	0	-97.809998	0	0
27	1994	4074.5481	41.139999	0	0	0	1	2294.370000000001	0	1	0	1816.78	2	1	52.290001	-1	0	0	415.69	0	1994
27	1995	4074.5481	41.139999	0	0	0	1	2425.230000000002	0	1	0	1604.5	2	2	130.86	0	0	0	-212.28	0	3990
27	1996	4074.5481	41.139999	0	0	0	1	2543.040000000001	0	1	0	1616.81	2	3	117.81	0	0	0	12.31	0	5988
27	1997	4074.5481	41.139999	0	0	0	1	2783.880000000002	0	1	0	1484.28	2	4	240.84	0	0	0	-132.53	0	7988
27	1998	4074.5481	41.139999	0	0	0	1	2842.560000000001	0	1	0	1507.69	2	5	58.68	0	0	0	23.41	0	9990
27	1999	4074.5481	41.139999	0	0	0	1	2920.590000000002	1	1	0	1901.99	2	6	78.029999	0	0	0	394.29999	1	11994
27	2000	4074.5481	41.139999	0	0	0	1	2965.140000000002	1	1	0	2050.62	2	7	44.549999	0	0	0	148.63	0	14000
27	2001	4074.5481	41.139999	0	0	0	1	3052.530000000002	1	1	0	1839.83	2	8	87.389999	0	0	0	-210.78999	0	16008
27	2002	4074.5481	41.139999	0	0	0	1	3177.450000000002	1	1	0	1611.88	3	9	124.92	0	0	0	-227.95	0	18018
27	2003	4074.5481	41.139999	0	0	0	1	3233.700000000001	1	1	0	1694.57	3	10	56.25	0	0	0	82.690002	0	20030
27	2004	4074.5481	41.139999	0	0	0	1	3317.220000000001	1	1	0	1925.15	3	11	83.519997	0	0	0	230.58	0	22044
27	2005	4074.5481	41.139999	0	0	0	1	3343.410000000001	1	1	0	1465.83	3	12	26.190001	0	0	0	-459.32001	0	24060
27	2006	4074.5481	41.139999	0	0	0	1	3394.710000000001	1	1	0	1857.26	3	13	51.299999	0	0	0	391.42999	0	26078
27	2007	4074.5481	41.139999	0	0	0	1	3422.34	1	1	0	1543.13	3	14	27.629999	0	0	0	-314.13	0	28098
27	2008	4074.5481	41.139999	0	0	0	1	3456.54	1	1	0	2136.99	3	15	34.200001	0	0	0	593.85999	0	30120
27	2009	4074.5481	41.139999	0	0	0	1	3488.22	1	1	0	2369.77	3	16	31.68	0	0	0	232.78	0	32144
27	2010	4074.5481	41.139999	0	0	0	1	3488.22	1	1	0	1798.21	3	17	0	0	0	0	-571.56	0	34170
28	1984	2277.8564	37.209999	1	0	0	1	80.55	0	0	0	1792.55	1	1							1984
28	1985	2277.8564	37.209999	1	0	0	1	90.36000000000001	0	0	0	2443.59	1	2	9.8100004	0	0	0	651.03998	0	3970
28	1986	2277.8564	37.209999	1	0	0	1	196.11	0	0	0	1846.59	1	3	105.75	0	0	0	-597	0	5958
28	1987	2277.8564	37.209999	1	0	0	1	427.6800000000002	0	0	0	1421.68	1	4	231.57001	0	0	0	-424.91	0	7948
28	1988	2277.8564	37.209999	1	0	0	1	870.48	0	0	0	2057.86	1	5	442.79999	0	0	0	636.17999	0	9940
28	1989	2277.8564	37.209999	1	0	0	1	942.12	0	0	0	1989.79	1	6	71.639999	0	0	0	-68.07	0	11934
28	1990	2277.8564	37.209999	1	0	0	1	988.9200000000001	0	0	0	1541.1	1	7	46.799999	0	0	0	-448.69	0	13930
28	1991	2277.8564	37.209999	1	0	0	1	1052.73	0	0	0	1673.27	1	8	63.810001	0	0	0	132.17	0	15928
28	1992	2277.8564	37.209999	1	0	0	1	1165.23	0	0	0	1498.9	1	9	112.5	0	0	0	-174.37	0	17928
28	1993	2277.8564	37.209999	1	0	0	1	1261.44	0	0	0	1401.09	2	10	96.209999	0	0	0	-97.809998	0	19930
28	1994	2277.8564	37.209999	1	0	0	1	1314.09	0	0	0	1816.78	2	11	52.650002	0	0	0	415.69	0	21934
28	1995	2277.8564	37.209999	1	0	0	1	1455.750000000001	0	0	0	1604.5	2	12	141.66	0	0	0	-212.28	0	23940
28	1996	2277.8564	37.209999	1	0	0	1	1545.21	0	0	0	1616.81	2	13	89.459999	0	0	0	12.31	0	25948
28	1997	2277.8564	37.209999	1	0	0	1	1713.06	0	0	0	1484.28	2	14	167.85001	0	0	0	-132.53	0	27958
28	1998	2277.8564	37.209999	1	0	0	1	1743.66	0	0	0	1507.69	2	15	30.6	0	0	0	23.41	0	29970
28	1999	2277.8564	37.209999	1	0	0	1	1779.39	0	0	0	1901.99	2	16	35.73	0	0	0	394.29999	0	31984
28	2000	2277.8564	37.209999	1	0	0	1	1788.21	0	0	0	2050.62	2	17	8.8199997	0	0	0	148.63	0	34000
28	2001	2277.8564	37.209999	1	0	0	1	1854.36	0	0	0	1839.83	2	18	66.150002	0	0	0	-210.78999	0	36018
28	2002	2277.8564	37.209999	1	0	0	1	1943.01	0	0	0	1611.88	3	19	88.650002	0	0	0	-227.95	0	38038
28	2003	2277.8564	37.209999	1	0	0	1	1972.62	0	0	0	1694.57	3	20	29.610001	0	0	0	82.690002	0	40060
28	2004	2277.8564	37.209999	1	0	0	1	2016.45	0	0	0	1925.15	3	21	43.830002	0	0	0	230.58	0	42084
28	2005	2277.8564	37.209999	1	0	0	1	2037.51	0	0	0	1465.83	3	22	21.059999	0	0	0	-459.32001	0	44110
28	2006	2277.8564	37.209999	1	0	0	1	2064.87	0	0	0	1857.26	3	23	27.360001	0	0	0	391.42999	0	46138
28	2007	2277.8564	37.209999	1	0	0	1	2069.01	0	0	0	1543.13	3	24	4.1399999	0	0	0	-314.13	0	48168
28	2008	2277.8564	37.209999	1	0	0	1	2091.15	0	0	0	2136.99	3	25	22.139999	0	0	0	593.85999	0	50200
28	2009	2277.8564	37.209999	1	0	0	1	2101.5	0	0	0	2369.77	3	26	10.35	0	0	0	232.78	0	52234
28	2010	2277.8564	37.209999	1	0	0	1	2101.5	0	0	0	1798.21	3	27	0	0	0	0	-571.56	0	54270
29	1984	9274.6982	33.73	1	0	0	1	1210.41	0	1	0	1792.55	1	1							1984
29	1985	9274.6982	33.73	1	0	0	1	1536.210000000002	0	1	0	2443.59	1	2	325.79999	0	0	0	651.03998	0	3970
29	1986	9274.6982	33.73	1	0	0	1	2010.150000000002	0	1	0	1846.59	1	3	473.94	0	0	0	-597	0	5958
29	1987	9274.6982	33.73	1	0	0	1	2500.380000000002	0	1	0	1421.68	1	4	490.23001	0	0	0	-424.91	0	7948
29	1988	9274.6982	33.73	1	0	0	1	2987.010000000003	0	1	0	2057.86	1	5	486.63	0	0	0	636.17999	0	9940
29	1989	9274.6982	33.73	1	0	0	1	3136.590000000002	0	1	0	1989.79	1	6	149.58	0	0	0	-68.07	0	11934
29	1990	9274.6982	33.73	1	0	0	1	3217.860000000003	0	1	0	1541.1	1	7	81.269997	0	0	0	-448.69	0	13930
29	1991	9274.6982	33.73	1	0	0	1	3345.840000000004	0	1	0	1673.27	1	8	127.98	0	0	0	132.17	0	15928
29	1992	9274.6982	33.73	1	0	0	1	3611.340000000001	0	1	0	1498.9	1	9	265.5	0	0	0	-174.37	0	17928
29	1993	9274.6982	33.73	1	0	0	1	3708.540000000001	0	1	0	1401.09	2	10	97.199997	0	0	0	-97.809998	0	19930
29	1994	9274.6982	33.73	1	0	0	1	4035.78	0	1	0	1816.78	2	11	327.23999	0	0	0	415.69	0	21934
29	1995	9274.6982	33.73	1	0	0	1	4498.560000000002	0	1	0	1604.5	2	12	462.78	0	0	0	-212.28	0	23940
29	1996	9274.6982	33.73	1	0	0	1	4698.360000000002	0	1	0	1616.81	2	13	199.8	0	0	0	12.31	0	25948
29	1997	9274.6982	33.73	0	1	1	1	5063.940000000001	0	1	0	1484.28	2	0	365.57999	1	1	-1	-132.53	0	0
29	1998	9274.6982	33.73	0	0	0	1	5230.350000000001	0	1	0	1507.69	2	1	166.41	-1	-1	0	23.41	0	1998
29	1999	9274.6982	33.73	0	0	0	1	5477.220000000001	0	1	0	1901.99	2	2	246.87	0	0	0	394.29999	0	3998
29	2000	9274.6982	33.73	0	0	0	1	5671.260000000001	0	1	0	2050.62	2	3	194.03999	0	0	0	148.63	0	6000
29	2001	9274.6982	33.73	0	0	0	1	6133.770000000007	0	1	0	1839.83	2	4	462.51001	0	0	0	-210.78999	0	8004
29	2002	9274.6982	33.73	1	4	0	1	6555.690000000007	0	1	0	1611.88	3	0	421.92001	4	0	1	-227.95	0	0
29	2003	9274.6982	33.73	1	1	0	1	6735.060000000005	0	1	0	1694.57	3	0	179.37	-3	0	0	82.690002	0	0
29	2004	9274.6982	33.73	0	1	0	1	6854.310000000006	0	1	0	1925.15	3	0	119.25	0	0	-1	230.58	0	0
29	2005	9274.6982	33.73	0	0	0	1	6934.140000000005	0	1	0	1465.83	3	1	79.830002	-1	0	0	-459.32001	0	2005
29	2006	9274.6982	33.73	0	0	0	1	7027.740000000005	0	1	0	1857.26	3	2	93.599998	0	0	0	391.42999	0	4012
29	2007	9274.6982	33.73	0	0	0	1	7072.470000000005	0	1	0	1543.13	3	3	44.73	0	0	0	-314.13	0	6021
29	2008	9274.6982	33.73	0	0	0	1	7118.100000000007	0	1	0	2136.99	3	4	45.630001	0	0	0	593.85999	0	8032
29	2009	9274.6982	33.73	0	0	0	1	7184.700000000006	0	1	0	2369.77	3	5	66.599998	0	0	0	232.78	0	10045
29	2010	9274.6982	33.73	0	0	0	1	7184.700000000006	0	1	0	1798.21	3	6	0	0	0	0	-571.56	0	12060
30	1984	9305.4941	36.57	1	0	0	1	190.9800000000001	0	1	0	1792.55	1	1							1984
30	1985	9305.4941	36.57	1	0	0	1	358.1100000000002	0	1	0	2443.59	1	2	167.13	0	0	0	651.03998	0	3970
30	1986	9305.4941	36.57	1	0	0	1	671.0399999999995	0	1	0	1846.59	1	3	312.92999	0	0	0	-597	0	5958
30	1987	9305.4941	36.57	1	0	0	1	848.1599999999989	0	1	0	1421.68	1	4	177.12	0	0	0	-424.91	0	7948
30	1988	9305.4941	36.57	1	0	0	1	1129.409999999999	0	1	0	2057.86	1	5	281.25	0	0	0	636.17999	0	9940
30	1989	9305.4941	36.57	1	0	0	1	1573.199999999999	0	1	0	1989.79	1	6	443.79001	0	0	0	-68.07	0	11934
30	1990	9305.4941	36.57	1	0	0	1	1991.879999999998	0	1	0	1541.1	1	7	418.67999	0	0	0	-448.69	0	13930
30	1991	9305.4941	36.57	1	0	0	1	2620.619999999996	0	1	0	1673.27	1	8	628.73999	0	0	0	132.17	0	15928
30	1992	9305.4941	36.57	1	0	0	1	3907.259999999998	0	1	0	1498.9	1	9	1286.64	0	0	0	-174.37	0	17928
30	1993	9305.4941	36.57	1	0	0	1	4577.310000000003	0	1	0	1401.09	2	10	670.04999	0	0	0	-97.809998	0	19930
30	1994	9305.4941	36.57	1	0	0	1	4935.240000000004	0	1	0	1816.78	2	11	357.92999	0	0	0	415.69	0	21934
30	1995	9305.4941	36.57	1	0	0	1	5528.160000000003	1	1	0	1604.5	2	12	592.91998	0	0	0	-212.28	1	23940
30	1996	9305.4941	36.57	1	0	0	1	6260.400000000005	1	1	0	1616.81	2	13	732.23999	0	0	0	12.31	0	25948
30	1997	9305.4941	36.57	1	0	0	1	6981.660000000006	1	1	0	1484.28	2	14	721.26001	0	0	0	-132.53	0	27958
30	1998	9305.4941	36.57	1	0	0	1	7479.000000000004	1	1	0	1507.69	2	15	497.34	0	0	0	23.41	0	29970
30	1999	9305.4941	36.57	1	0	0	1	7709.130000000004	1	1	0	1901.99	2	16	230.13	0	0	0	394.29999	0	31984
30	2000	9305.4941	36.57	1	0	0	1	7783.200000000004	1	1	0	2050.62	2	17	74.07	0	0	0	148.63	0	34000
30	2001	9305.4941	36.57	1	0	0	1	8012.430000000003	1	1	0	1839.83	2	18	229.23	0	0	0	-210.78999	0	36018
30	2002	9305.4941	36.57	1	0	0	1	8150.940000000003	1	1	0	1611.88	3	19	138.50999	0	0	0	-227.95	0	38038
30	2003	9305.4941	36.57	1	0	0	1	8246.070000000003	1	1	0	1694.57	3	20	95.129997	0	0	0	82.690002	0	40060
30	2004	9305.4941	36.57	1	0	0	1	8332.65	1	1	0	1925.15	3	21	86.580002	0	0	0	230.58	0	42084
30	2005	9305.4941	36.57	1	2	0	1	8390.339999999998	1	1	0	1465.83	3	0	57.689999	2	0	0	-459.32001	0	0
30	2006	9305.4941	36.57	0	0	0	1	8448.299999999999	1	1	0	1857.26	3	1	57.959999	-2	0	-1	391.42999	0	2006
30	2007	9305.4941	36.57	0	0	0	1	8531.280000000003	1	1	0	1543.13	3	2	82.980003	0	0	0	-314.13	0	4014
30	2008	9305.4941	36.57	0	0	0	1	8579.970000000003	1	1	0	2136.99	3	3	48.689999	0	0	0	593.85999	0	6024
30	2009	9305.4941	36.57	0	0	0	1	8626.680000000002	1	1	0	2369.77	3	4	46.709999	0	0	0	232.78	0	8036
30	2010	9305.4941	36.57	0	0	0	1	8626.680000000002	1	1	0	1798.21	3	5	0	0	0	0	-571.56	0	10050
31	1984	3837.8669	29.1	1	0	0	1	377.1899999999999	0	1	0	1792.55	1	1							1984
31	1985	3837.8669	29.1	1	0	0	1	681.66	0	1	0	2443.59	1	2	304.47	0	0	0	651.03998	0	3970
31	1986	3837.8669	29.1	1	0	0	1	999.8999999999999	0	1	0	1846.59	1	3	318.23999	0	0	0	-597	0	5958
31	1987	3837.8669	29.1	1	0	0	1	1314.54	0	1	0	1421.68	1	4	314.64001	0	0	0	-424.91	0	7948
31	1988	3837.8669	29.1	1	0	0	1	1523.52	0	1	0	2057.86	1	5	208.98	0	0	0	636.17999	0	9940
31	1989	3837.8669	29.1	1	0	0	1	1601.099999999999	0	1	0	1989.79	1	6	77.580002	0	0	0	-68.07	0	11934
31	1990	3837.8669	29.1	1	0	0	1	1660.409999999999	0	1	0	1541.1	1	7	59.310001	0	0	0	-448.69	0	13930
31	1991	3837.8669	29.1	1	0	0	1	1745.459999999999	0	1	0	1673.27	1	8	85.050003	0	0	0	132.17	0	15928
31	1992	3837.8669	29.1	1	0	0	1	1828.889999999999	0	1	0	1498.9	1	9	83.43	0	0	0	-174.37	0	17928
31	1993	3837.8669	29.1	1	0	0	1	1884.779999999999	0	1	0	1401.09	2	10	55.889999	0	0	0	-97.809998	0	19930
31	1994	3837.8669	29.1	1	0	0	1	1936.889999999999	0	1	0	1816.78	2	11	52.110001	0	0	0	415.69	0	21934
31	1995	3837.8669	29.1	1	0	0	1	2165.400000000002	0	1	0	1604.5	2	12	228.50999	0	0	0	-212.28	0	23940
31	1996	3837.8669	29.1	1	0	0	1	2340.720000000001	0	1	0	1616.81	2	13	175.32001	0	0	0	12.31	0	25948
31	1997	3837.8669	29.1	1	0	0	1	2561.039999999999	0	1	0	1484.28	2	14	220.32001	0	0	0	-132.53	0	27958
31	1998	3837.8669	29.1	1	0	0	1	2692.080000000001	0	1	0	1507.69	2	15	131.03999	0	0	0	23.41	0	29970
31	1999	3837.8669	29.1	1	0	0	1	2767.590000000001	0	1	0	1901.99	2	16	75.510002	0	0	0	394.29999	0	31984
31	2000	3837.8669	29.1	1	0	0	1	2789.640000000001	0	1	0	2050.62	2	17	22.049999	0	0	0	148.63	0	34000
31	2001	3837.8669	29.1	1	0	0	1	2844.540000000001	0	1	0	1839.83	2	18	54.900002	0	0	0	-210.78999	0	36018
31	2002	3837.8669	29.1	1	0	0	1	2895.300000000002	0	1	0	1611.88	3	19	50.759998	0	0	0	-227.95	0	38038
31	2003	3837.8669	29.1	1	0	0	1	2916.000000000002	0	1	0	1694.57	3	20	20.700001	0	0	0	82.690002	0	40060
31	2004	3837.8669	29.1	1	0	0	1	2933.730000000002	0	1	0	1925.15	3	21	17.73	0	0	0	230.58	0	42084
31	2005	3837.8669	29.1	1	2	0	1	2939.130000000002	0	1	0	1465.83	3	0	5.4000001	2	0	0	-459.32001	0	0
31	2006	3837.8669	29.1	0	0	0	1	2988.900000000001	0	1	0	1857.26	3	1	49.77	-2	0	-1	391.42999	0	2006
31	2007	3837.8669	29.1	0	0	0	1	3035.160000000002	0	1	0	1543.13	3	2	46.259998	0	0	0	-314.13	0	4014
31	2008	3837.8669	29.1	0	0	0	1	3169.260000000001	0	1	0	2136.99	3	3	134.10001	0	0	0	593.85999	0	6024
31	2009	3837.8669	29.1	0	0	0	1	3235.140000000001	0	1	0	2369.77	3	4	65.879997	0	0	0	232.78	0	8036
31	2010	3837.8669	29.1	0	0	0	1	3235.140000000001	0	1	0	1798.21	3	5	0	0	0	0	-571.56	0	10050
32	1984	4576.9512	27.110001	1	0	0	1	647.8200000000001	0	0	0	1792.55	1	1							1984
32	1985	4576.9512	27.110001	1	0	0	1	837.2700000000001	0	0	0	2443.59	1	2	189.45	0	0	0	651.03998	0	3970
32	1986	4576.9512	27.110001	1	0	0	1	1071.72	0	0	0	1846.59	1	3	234.45	0	0	0	-597	0	5958
32	1987	4576.9512	27.110001	1	0	0	1	1331.91	0	0	0	1421.68	1	4	260.19	0	0	0	-424.91	0	7948
32	1988	4576.9512	27.110001	1	0	0	1	1383.57	0	0	0	2057.86	1	5	51.66	0	0	0	636.17999	0	9940
32	1989	4576.9512	27.110001	1	0	0	1	1560.870000000001	0	0	0	1989.79	1	6	177.3	0	0	0	-68.07	0	11934
32	1990	4576.9512	27.110001	1	0	0	1	1637.460000000001	0	0	0	1541.1	1	7	76.589996	0	0	0	-448.69	0	13930
32	1991	4576.9512	27.110001	1	0	0	1	1718.100000000002	0	0	0	1673.27	1	8	80.639999	0	0	0	132.17	0	15928
32	1992	4576.9512	27.110001	1	0	0	1	1833.660000000001	0	0	0	1498.9	1	9	115.56	0	0	0	-174.37	0	17928
32	1993	4576.9512	27.110001	1	0	0	1	1930.860000000001	0	0	0	1401.09	2	10	97.199997	0	0	0	-97.809998	0	19930
32	1994	4576.9512	27.110001	1	0	0	1	1998.090000000001	0	0	0	1816.78	2	11	67.230003	0	0	0	415.69	0	21934
32	1995	4576.9512	27.110001	1	0	0	1	2127.960000000002	0	0	0	1604.5	2	12	129.87	0	0	0	-212.28	0	23940
32	1996	4576.9512	27.110001	1	0	0	1	2300.58	0	0	0	1616.81	2	13	172.62	0	0	0	12.31	0	25948
32	1997	4576.9512	27.110001	1	0	0	1	2566.980000000001	0	0	0	1484.28	2	14	266.39999	0	0	0	-132.53	0	27958
32	1998	4576.9512	27.110001	1	0	0	1	2633.489999999999	0	0	0	1507.69	2	15	66.510002	0	0	0	23.41	0	29970
32	1999	4576.9512	27.110001	1	0	0	1	2829.6	0	0	0	1901.99	2	16	196.11	0	0	0	394.29999	0	31984
32	2000	4576.9512	27.110001	1	0	0	1	2863.62	0	0	0	2050.62	2	17	34.02	0	0	0	148.63	0	34000
32	2001	4576.9512	27.110001	1	0	0	1	2968.56	0	0	0	1839.83	2	18	104.94	0	0	0	-210.78999	0	36018
32	2002	4576.9512	27.110001	1	0	0	1	3067.919999999999	0	0	0	1611.88	3	19	99.360001	0	0	0	-227.95	0	38038
32	2003	4576.9512	27.110001	1	0	0	1	3118.41	0	0	0	1694.57	3	20	50.490002	0	0	0	82.690002	0	40060
32	2004	4576.9512	27.110001	1	0	0	1	3154.41	0	0	0	1925.15	3	21	36	0	0	0	230.58	0	42084
32	2005	4576.9512	27.110001	1	0	0	1	3186.360000000001	0	0	0	1465.83	3	22	31.950001	0	0	0	-459.32001	0	44110
32	2006	4576.9512	27.110001	1	0	0	1	3253.05	0	0	0	1857.26	3	23	66.690002	0	0	0	391.42999	0	46138
32	2007	4576.9512	27.110001	1	0	0	1	3294	0	0	0	1543.13	3	24	40.950001	0	0	0	-314.13	0	48168
32	2008	4576.9512	27.110001	1	0	0	1	3435.119999999999	0	0	0	2136.99	3	25	141.12	0	0	0	593.85999	0	50200
32	2009	4576.9512	27.110001	1	0	0	1	3447.359999999999	0	0	0	2369.77	3	26	12.24	0	0	0	232.78	0	52234
32	2010	4576.9512	27.110001	1	0	0	1	3447.359999999999	0	0	0	1798.21	3	27	0	0	0	0	-571.56	0	54270
33	1984	2533.375	25.719999	1	0	0	1	634.59	0	0	0	1792.55	1	1							1984
33	1985	2533.375	25.719999	1	0	0	1	727.3800000000001	0	0	0	2443.59	1	2	92.790001	0	0	0	651.03998	0	3970
33	1986	2533.375	25.719999	1	0	0	1	801.7200000000003	0	0	0	1846.59	1	3	74.339996	0	0	0	-597	0	5958
33	1987	2533.375	25.719999	1	0	0	1	917.6399999999999	0	0	0	1421.68	1	4	115.92	0	0	0	-424.91	0	7948
33	1988	2533.375	25.719999	1	0	0	1	956.3400000000002	0	0	0	2057.86	1	5	38.700001	0	0	0	636.17999	0	9940
33	1989	2533.375	25.719999	1	0	0	1	1047.24	0	0	0	1989.79	1	6	90.900002	0	0	0	-68.07	0	11934
33	1990	2533.375	25.719999	1	0	0	1	1079.91	0	0	0	1541.1	1	7	32.669998	0	0	0	-448.69	0	13930
33	1991	2533.375	25.719999	1	0	0	1	1113.93	0	0	0	1673.27	1	8	34.02	0	0	0	132.17	0	15928
33	1992	2533.375	25.719999	1	0	0	1	1261.979999999999	0	0	0	1498.9	1	9	148.05	0	0	0	-174.37	0	17928
33	1993	2533.375	25.719999	1	0	0	1	1313.64	0	0	0	1401.09	2	10	51.66	0	0	0	-97.809998	0	19930
33	1994	2533.375	25.719999	1	0	0	1	1344.15	0	0	0	1816.78	2	11	30.51	0	0	0	415.69	0	21934
33	1995	2533.375	25.719999	1	0	0	1	1426.41	0	0	0	1604.5	2	12	82.260002	0	0	0	-212.28	0	23940
33	1996	2533.375	25.719999	1	0	0	1	1496.52	0	0	0	1616.81	2	13	70.110001	0	0	0	12.31	0	25948
33	1997	2533.375	25.719999	1	0	0	1	1613.79	0	0	0	1484.28	2	14	117.27	0	0	0	-132.53	0	27958
33	1998	2533.375	25.719999	1	0	0	1	1660.41	0	0	0	1507.69	2	15	46.619999	0	0	0	23.41	0	29970
33	1999	2533.375	25.719999	1	0	0	1	1694.43	0	0	0	1901.99	2	16	34.02	0	0	0	394.29999	0	31984
33	2000	2533.375	25.719999	1	0	0	1	1707.57	0	0	0	2050.62	2	17	13.14	0	0	0	148.63	0	34000
33	2001	2533.375	25.719999	1	0	0	1	1742.85	0	0	0	1839.83	2	18	35.279999	0	0	0	-210.78999	0	36018
33	2002	2533.375	25.719999	1	0	0	1	1769.58	0	0	0	1611.88	3	19	26.73	0	0	0	-227.95	0	38038
33	2003	2533.375	25.719999	1	0	0	1	1784.79	0	0	0	1694.57	3	20	15.21	0	0	0	82.690002	0	40060
33	2004	2533.375	25.719999	1	0	0	1	1799.01	0	0	0	1925.15	3	21	14.22	0	0	0	230.58	0	42084
33	2005	2533.375	25.719999	1	0	0	1	1800.09	0	0	0	1465.83	3	22	1.08	0	0	0	-459.32001	0	44110
33	2006	2533.375	25.719999	1	0	0	1	1822.05	0	0	0	1857.26	3	23	21.959999	0	0	0	391.42999	0	46138
33	2007	2533.375	25.719999	1	0	0	1	1825.56	0	0	0	1543.13	3	24	3.51	0	0	0	-314.13	0	48168
33	2008	2533.375	25.719999	1	0	0	1	1841.13	0	0	0	2136.99	3	25	15.57	0	0	0	593.85999	0	50200
33	2009	2533.375	25.719999	1	0	0	1	1847.7	0	0	0	2369.77	3	26	6.5700002	0	0	0	232.78	0	52234
33	2010	2533.375	25.719999	1	0	0	1	1847.7	0	0	0	1798.21	3	27	0	0	0	0	-571.56	0	54270
34	1984	9692.1533	26.889999	1	0	0	1	1473.66	0	1	0	1792.55	1	1							1984
34	1985	9692.1533	26.889999	1	1	2	1	1744.74	0	1	0	2443.59	1	0	271.07999	1	2	0	651.03998	0	0
34	1986	9692.1533	26.889999	1	0	0	1	1837.98	0	1	0	1846.59	1	1	93.239998	-1	-2	0	-597	0	1986
34	1987	9692.1533	26.889999	1	1	0	1	2348.010000000002	0	1	0	1421.68	1	0	510.03	1	0	0	-424.91	0	0
34	1988	9692.1533	26.889999	1	0	0	1	2471.579999999999	0	1	0	2057.86	1	1	123.57	-1	0	0	636.17999	0	1988
34	1989	9692.1533	26.889999	1	0	0	1	2889.719999999998	0	1	0	1989.79	1	2	418.14001	0	0	0	-68.07	0	3978
34	1990	9692.1533	26.889999	1	0	0	1	3011.219999999998	0	1	0	1541.1	1	3	121.5	0	0	0	-448.69	0	5970
34	1991	9692.1533	26.889999	1	0	0	1	3096.989999999998	0	1	0	1673.27	1	4	85.769997	0	0	0	132.17	0	7964
34	1992	9692.1533	26.889999	1	0	0	1	3364.199999999997	0	1	0	1498.9	1	5	267.20999	0	0	0	-174.37	0	9960
34	1993	9692.1533	26.889999	1	0	0	1	3543.929999999999	0	1	0	1401.09	2	6	179.73	0	0	0	-97.809998	0	11958
34	1994	9692.1533	26.889999	1	0	1	1	5227.650000000013	0	1	0	1816.78	2	7	1683.72	0	1	0	415.69	0	13958
34	1995	9692.1533	26.889999	1	0	0	1	6091.020000000007	0	1	0	1604.5	2	8	863.37	0	-1	0	-212.28	0	15960
34	1996	9692.1533	26.889999	1	0	0	1	6421.500000000008	0	1	0	1616.81	2	9	330.48001	0	0	0	12.31	0	17964
34	1997	9692.1533	26.889999	1	27	0	1	6843.150000000008	0	1	0	1484.28	2	0	421.64999	27	0	0	-132.53	0	0
34	1998	9692.1533	26.889999	0	1	0	1	6976.710000000008	0	1	0	1507.69	2	0	133.56	-26	0	-1	23.41	0	0
34	1999	9692.1533	26.889999	1	0	1	1	7109.010000000006	0	1	0	1901.99	2	1	132.3	-1	1	1	394.29999	0	1999
34	2000	9692.1533	26.889999	1	56	0	1	7232.310000000006	0	1	0	2050.62	2	0	123.3	56	-1	0	148.63	0	0
34	2001	9692.1533	26.889999	1	26	0	1	7354.620000000004	0	1	0	1839.83	2	0	122.31	-30	0	0	-210.78999	0	0
34	2002	9692.1533	26.889999	0	2	0	1	7496.280000000004	0	1	0	1611.88	3	0	141.66	-24	0	-1	-227.95	0	0
34	2003	9692.1533	26.889999	0	4	0	1	7621.470000000005	0	1	0	1694.57	3	0	125.19	2	0	0	82.690002	0	0
34	2004	9692.1533	26.889999	0	16	0	1	7900.830000000005	0	1	0	1925.15	3	0	279.35999	12	0	0	230.58	0	0
34	2005	9692.1533	26.889999	0	2	0	1	7927.560000000005	0	1	0	1465.83	3	0	26.73	-14	0	0	-459.32001	0	0
34	2006	9692.1533	26.889999	0	3	0	1	7980.750000000005	0	1	0	1857.26	3	0	53.189999	1	0	0	391.42999	0	0
34	2007	9692.1533	26.889999	0	0	0	1	8004.600000000004	0	1	0	1543.13	3	1	23.85	-3	0	0	-314.13	0	2007
34	2008	9692.1533	26.889999	0	3	0	1	8098.290000000005	0	1	0	2136.99	3	0	93.690002	3	0	0	593.85999	0	0
34	2009	9692.1533	26.889999	0	0	0	1	8149.950000000004	0	1	0	2369.77	3	1	51.66	-3	0	0	232.78	0	2009
34	2010	9692.1533	26.889999	0	0	0	1	8149.950000000004	0	1	0	1798.21	3	2	0	0	0	0	-571.56	0	4020
35	1984	4731.5474	30.969999	1	0	0	0	127.71	0	1	0	1792.55	1	1							1984
35	1985	4731.5474	30.969999	1	0	0	0	202.3200000000001	0	1	0	2443.59	1	2	74.610001	0	0	0	651.03998	0	3970
35	1986	4731.5474	30.969999	1	0	0	0	231.03	0	1	0	1846.59	1	3	28.709999	0	0	0	-597	0	5958
35	1987	4731.5474	30.969999	1	0	0	0	417.4200000000004	0	1	0	1421.68	1	4	186.39	0	0	0	-424.91	0	7948
35	1988	4731.5474	30.969999	1	0	0	0	597.5999999999999	0	1	0	2057.86	1	5	180.17999	0	0	0	636.17999	0	9940
35	1989	4731.5474	30.969999	1	0	0	0	639.63	0	1	0	1989.79	1	6	42.029999	0	0	0	-68.07	0	11934
35	1990	4731.5474	30.969999	1	0	0	0	646.9200000000001	0	1	0	1541.1	1	7	7.29	0	0	0	-448.69	0	13930
35	1991	4731.5474	30.969999	1	0	0	0	666.8099999999998	0	1	0	1673.27	1	8	19.889999	0	0	0	132.17	0	15928
35	1992	4731.5474	30.969999	1	0	0	0	779.4899999999993	0	1	0	1498.9	1	9	112.68	0	0	0	-174.37	0	17928
35	1993	4731.5474	30.969999	1	0	0	0	908.0999999999993	0	1	0	1401.09	2	10	128.61	0	0	0	-97.809998	0	19930
35	1994	4731.5474	30.969999	1	0	0	0	1408.860000000001	0	1	0	1816.78	2	11	500.76001	0	0	0	415.69	0	21934
35	1995	4731.5474	30.969999	1	0	0	0	2546.1	0	1	0	1604.5	2	12	1137.24	0	0	0	-212.28	0	23940
35	1996	4731.5474	30.969999	0	1	0	0	2795.939999999999	0	1	0	1616.81	2	0	249.84	1	0	-1	12.31	0	0
35	1997	4731.5474	30.969999	1	0	0	0	3143.519999999998	0	1	0	1484.28	2	1	347.57999	-1	0	1	-132.53	0	1997
35	1998	4731.5474	30.969999	1	0	0	0	3201.029999999998	0	1	0	1507.69	2	2	57.509998	0	0	0	23.41	0	3996
35	1999	4731.5474	30.969999	1	0	0	0	3256.109999999998	0	1	0	1901.99	2	3	55.080002	0	0	0	394.29999	0	5997
35	2000	4731.5474	30.969999	1	0	0	0	3290.939999999998	0	1	0	2050.62	2	4	34.830002	0	0	0	148.63	0	8000
35	2001	4731.5474	30.969999	1	0	0	0	3340.079999999998	0	1	0	1839.83	2	5	49.139999	0	0	0	-210.78999	0	10005
35	2002	4731.5474	30.969999	1	0	0	0	3375.089999999998	0	1	0	1611.88	3	6	35.009998	0	0	0	-227.95	0	12012
35	2003	4731.5474	30.969999	1	0	0	0	3398.129999999999	0	1	0	1694.57	3	7	23.040001	0	0	0	82.690002	0	14021
35	2004	4731.5474	30.969999	1	0	0	0	3425.939999999998	0	1	0	1925.15	3	8	27.809999	0	0	0	230.58	0	16032
35	2005	4731.5474	30.969999	1	0	0	0	3443.759999999998	0	1	0	1465.83	3	9	17.82	0	0	0	-459.32001	0	18045
35	2006	4731.5474	30.969999	1	0	0	0	3462.929999999998	0	1	0	1857.26	3	10	19.17	0	0	0	391.42999	0	20060
35	2007	4731.5474	30.969999	1	0	0	0	3469.769999999998	0	1	0	1543.13	3	11	6.8400002	0	0	0	-314.13	0	22077
35	2008	4731.5474	30.969999	1	0	0	0	3509.189999999999	0	1	0	2136.99	3	12	39.419998	0	0	0	593.85999	0	24096
35	2009	4731.5474	30.969999	1	0	0	0	3548.699999999999	0	1	0	2369.77	3	13	39.509998	0	0	0	232.78	0	26117
35	2010	4731.5474	30.969999	1	0	0	0	3548.699999999999	0	1	0	1798.21	3	14	0	0	0	0	-571.56	0	28140
36	1984	3117.8027	29.110001	1	0	0	0	34.74	0	0	0	1792.55	1	1							1984
36	1985	3117.8027	29.110001	1	0	0	0	68.04000000000001	0	0	0	2443.59	1	2	33.299999	0	0	0	651.03998	0	3970
36	1986	3117.8027	29.110001	1	0	0	0	132.66	0	0	0	1846.59	1	3	64.620003	0	0	0	-597	0	5958
36	1987	3117.8027	29.110001	1	0	0	0	204.12	0	0	0	1421.68	1	4	71.459999	0	0	0	-424.91	0	7948
36	1988	3117.8027	29.110001	1	0	0	0	205.2900000000001	0	0	0	2057.86	1	5	1.17	0	0	0	636.17999	0	9940
36	1989	3117.8027	29.110001	1	0	0	0	215.1900000000001	0	0	0	1989.79	1	6	9.8999996	0	0	0	-68.07	0	11934
36	1990	3117.8027	29.110001	1	0	0	0	216.1800000000001	0	0	0	1541.1	1	7	.99000001	0	0	0	-448.69	0	13930
36	1991	3117.8027	29.110001	1	0	0	0	218.1600000000001	0	0	0	1673.27	1	8	1.98	0	0	0	132.17	0	15928
36	1992	3117.8027	29.110001	1	0	0	0	322.9200000000001	0	0	0	1498.9	1	9	104.76	0	0	0	-174.37	0	17928
36	1993	3117.8027	29.110001	1	0	0	0	465.8400000000002	0	0	0	1401.09	2	10	142.92	0	0	0	-97.809998	0	19930
36	1994	3117.8027	29.110001	1	0	0	0	835.7399999999997	0	0	0	1816.78	2	11	369.89999	0	0	0	415.69	0	21934
36	1995	3117.8027	29.110001	1	0	0	0	1653.57	0	0	0	1604.5	2	12	817.83002	0	0	0	-212.28	0	23940
36	1996	3117.8027	29.110001	1	0	0	0	1926	0	0	0	1616.81	2	13	272.42999	0	0	0	12.31	0	25948
36	1997	3117.8027	29.110001	1	0	0	0	2138.04	0	0	0	1484.28	2	14	212.03999	0	0	0	-132.53	0	27958
36	1998	3117.8027	29.110001	1	0	0	0	2230.199999999999	1	0	0	1507.69	2	15	92.160004	0	0	0	23.41	1	29970
36	1999	3117.8027	29.110001	1	0	0	0	2356.739999999999	1	0	0	1901.99	2	16	126.54	0	0	0	394.29999	0	31984
36	2000	3117.8027	29.110001	1	0	0	0	2426.76	1	0	0	2050.62	2	17	70.019997	0	0	0	148.63	0	34000
36	2001	3117.8027	29.110001	1	0	0	0	2510.909999999999	1	0	0	1839.83	2	18	84.150002	0	0	0	-210.78999	0	36018
36	2002	3117.8027	29.110001	1	0	0	0	2589.03	1	0	0	1611.88	3	19	78.120003	0	0	0	-227.95	0	38038
36	2003	3117.8027	29.110001	1	0	0	0	2619.72	1	0	0	1694.57	3	20	30.690001	0	0	0	82.690002	0	40060
36	2004	3117.8027	29.110001	1	0	0	0	2692.8	1	0	0	1925.15	3	21	73.080002	0	0	0	230.58	0	42084
36	2005	3117.8027	29.110001	1	0	0	0	2721.33	1	0	0	1465.83	3	22	28.530001	0	0	0	-459.32001	0	44110
36	2006	3117.8027	29.110001	1	0	0	0	2758.23	1	0	0	1857.26	3	23	36.900002	0	0	0	391.42999	0	46138
36	2007	3117.8027	29.110001	1	0	0	0	2805.21	1	0	0	1543.13	3	24	46.98	0	0	0	-314.13	0	48168
36	2008	3117.8027	29.110001	1	0	0	0	2856.15	1	0	0	2136.99	3	25	50.939999	0	0	0	593.85999	0	50200
36	2009	3117.8027	29.110001	1	0	0	0	2876.04	1	0	0	2369.77	3	26	19.889999	0	0	0	232.78	0	52234
36	2010	3117.8027	29.110001	1	0	0	0	2876.04	1	0	0	1798.21	3	27	0	0	0	0	-571.56	0	54270
37	1984	5533.7393	33.619999	1	0	0	0	78.75000000000001	0	1	0	1792.55	1	1							1984
37	1985	5533.7393	33.619999	1	0	0	0	162.99	0	1	0	2443.59	1	2	84.239998	0	0	0	651.03998	0	3970
37	1986	5533.7393	33.619999	1	0	0	0	244.53	0	1	0	1846.59	1	3	81.540001	0	0	0	-597	0	5958
37	1987	5533.7393	33.619999	1	0	0	0	434.3400000000008	0	1	0	1421.68	1	4	189.81	0	0	0	-424.91	0	7948
37	1988	5533.7393	33.619999	1	0	0	0	581.8499999999996	1	1	0	2057.86	1	5	147.50999	0	0	0	636.17999	1	9940
37	1989	5533.7393	33.619999	1	0	0	0	911.2499999999991	1	1	0	1989.79	1	6	329.39999	0	0	0	-68.07	0	11934
37	1990	5533.7393	33.619999	1	0	0	0	1006.47	1	1	0	1541.1	1	7	95.220001	0	0	0	-448.69	0	13930
37	1991	5533.7393	33.619999	1	0	0	0	1261.89	1	1	0	1673.27	1	8	255.42	0	0	0	132.17	0	15928
37	1992	5533.7393	33.619999	1	0	0	0	1932.750000000001	1	1	0	1498.9	1	9	670.85999	0	0	0	-174.37	0	17928
37	1993	5533.7393	33.619999	1	0	0	0	2157.120000000001	1	1	0	1401.09	2	10	224.37	0	0	0	-97.809998	0	19930
37	1994	5533.7393	33.619999	1	0	0	0	2411.550000000001	1	1	0	1816.78	2	11	254.42999	0	0	0	415.69	0	21934
37	1995	5533.7393	33.619999	1	0	0	0	2904.210000000001	1	1	0	1604.5	2	12	492.66	0	0	0	-212.28	0	23940
37	1996	5533.7393	33.619999	1	1	0	0	3449.969999999999	1	1	0	1616.81	2	0	545.76001	1	0	0	12.31	0	0
37	1997	5533.7393	33.619999	0	1	0	0	3809.79	1	1	0	1484.28	2	0	359.82001	0	0	-1	-132.53	0	0
37	1998	5533.7393	33.619999	0	0	0	0	4049.73	1	1	0	1507.69	2	1	239.94	-1	0	0	23.41	0	1998
37	1999	5533.7393	33.619999	0	0	0	0	4310.910000000003	1	1	0	1901.99	2	2	261.17999	0	0	0	394.29999	0	3998
37	2000	5533.7393	33.619999	0	0	0	0	4453.920000000002	1	1	0	2050.62	2	3	143.00999	0	0	0	148.63	0	6000
37	2001	5533.7393	33.619999	0	0	0	0	4678.650000000002	1	1	0	1839.83	2	4	224.73	0	0	0	-210.78999	0	8004
37	2002	5533.7393	33.619999	0	0	0	0	4822.290000000002	1	1	0	1611.88	3	5	143.64	0	0	0	-227.95	0	10010
37	2003	5533.7393	33.619999	0	0	0	0	4925.610000000001	1	1	0	1694.57	3	6	103.32	0	0	0	82.690002	0	12018
37	2004	5533.7393	33.619999	0	0	0	0	5105.790000000001	1	1	0	1925.15	3	7	180.17999	0	0	0	230.58	0	14028
37	2005	5533.7393	33.619999	0	0	0	0	5151.060000000001	1	1	0	1465.83	3	8	45.27	0	0	0	-459.32001	0	16040
37	2006	5533.7393	33.619999	0	0	0	0	5208.660000000001	1	1	0	1857.26	3	9	57.599998	0	0	0	391.42999	0	18054
37	2007	5533.7393	33.619999	0	0	0	0	5255.190000000001	1	1	0	1543.13	3	10	46.529999	0	0	0	-314.13	0	20070
37	2008	5533.7393	33.619999	0	0	0	0	5289.210000000001	1	1	0	2136.99	3	11	34.02	0	0	0	593.85999	0	22088
37	2009	5533.7393	33.619999	0	0	0	0	5310.180000000001	1	1	0	2369.77	3	12	20.969999	0	0	0	232.78	0	24108
37	2010	5533.7393	33.619999	0	0	0	0	5310.180000000001	1	1	0	1798.21	3	13	0	0	0	0	-571.56	0	26130
38	1984	5948.3711	40.799999	1	0	0	0	1403.01	0	0	0	1792.55	1	1							1984
38	1985	5948.3711	40.799999	1	0	0	0	2111.85	0	0	0	2443.59	1	2	708.84003	0	0	0	651.03998	0	3970
38	1986	5948.3711	40.799999	1	0	0	0	2603.339999999999	0	0	0	1846.59	1	3	491.48999	0	0	0	-597	0	5958
38	1987	5948.3711	40.799999	1	0	0	0	3105.090000000001	0	0	0	1421.68	1	4	501.75	0	0	0	-424.91	0	7948
38	1988	5948.3711	40.799999	1	0	0	0	3333.33	0	0	0	2057.86	1	5	228.24001	0	0	0	636.17999	0	9940
38	1989	5948.3711	40.799999	1	0	0	0	3509.91	0	0	0	1989.79	1	6	176.58	0	0	0	-68.07	0	11934
38	1990	5948.3711	40.799999	1	0	0	0	3619.71	0	0	0	1541.1	1	7	109.8	0	0	0	-448.69	0	13930
38	1991	5948.3711	40.799999	1	0	0	0	3841.83	0	0	0	1673.27	1	8	222.12	0	0	0	132.17	0	15928
38	1992	5948.3711	40.799999	1	0	0	0	4108.860000000001	0	0	0	1498.9	1	9	267.03	0	0	0	-174.37	0	17928
38	1993	5948.3711	40.799999	1	0	0	0	4199.13	0	0	0	1401.09	2	10	90.269997	0	0	0	-97.809998	0	19930
38	1994	5948.3711	40.799999	1	0	0	0	4425.120000000001	0	0	0	1816.78	2	11	225.99001	0	0	0	415.69	0	21934
38	1995	5948.3711	40.799999	1	0	0	0	4737.150000000002	0	0	0	1604.5	2	12	312.03	0	0	0	-212.28	0	23940
38	1996	5948.3711	40.799999	1	0	0	0	4893.480000000001	0	0	0	1616.81	2	13	156.33	0	0	0	12.31	0	25948
38	1997	5948.3711	40.799999	1	0	0	0	5050.620000000002	0	0	0	1484.28	2	14	157.14	0	0	0	-132.53	0	27958
38	1998	5948.3711	40.799999	1	0	0	0	5163.210000000002	0	0	0	1507.69	2	15	112.59	0	0	0	23.41	0	29970
38	1999	5948.3711	40.799999	1	0	0	0	5275.710000000001	0	0	0	1901.99	2	16	112.5	0	0	0	394.29999	0	31984
38	2000	5948.3711	40.799999	1	0	0	0	5328.270000000001	0	0	0	2050.62	2	17	52.560001	0	0	0	148.63	0	34000
38	2001	5948.3711	40.799999	1	0	0	0	5410.350000000001	0	0	0	1839.83	2	18	82.080002	0	0	0	-210.78999	0	36018
38	2002	5948.3711	40.799999	1	0	0	0	5510.070000000001	0	0	0	1611.88	3	19	99.720001	0	0	0	-227.95	0	38038
38	2003	5948.3711	40.799999	1	0	0	0	5540.76	0	0	0	1694.57	3	20	30.690001	0	0	0	82.690002	0	40060
38	2004	5948.3711	40.799999	1	0	0	0	5597.46	0	0	0	1925.15	3	21	56.700001	0	0	0	230.58	0	42084
38	2005	5948.3711	40.799999	1	0	0	0	5611.77	0	0	0	1465.83	3	22	14.31	0	0	0	-459.32001	0	44110
38	2006	5948.3711	40.799999	1	0	0	0	5625.54	0	0	0	1857.26	3	23	13.77	0	0	0	391.42999	0	46138
38	2007	5948.3711	40.799999	1	0	0	0	5635.17	0	0	0	1543.13	3	24	9.6300001	0	0	0	-314.13	0	48168
38	2008	5948.3711	40.799999	1	0	0	0	5650.29	0	0	0	2136.99	3	25	15.12	0	0	0	593.85999	0	50200
38	2009	5948.3711	40.799999	1	0	0	0	5661.450000000001	0	0	0	2369.77	3	26	11.16	0	0	0	232.78	0	52234
38	2010	5948.3711	40.799999	1	0	0	0	5661.450000000001	0	0	0	1798.21	3	27	0	0	0	0	-571.56	0	54270
39	1984	1428.3646	39.98	1	0	0	0	54.80999999999999	0	0	0	1792.55	1	1							1984
39	1985	1428.3646	39.98	1	0	0	0	124.38	0	0	0	2443.59	1	2	69.57	0	0	0	651.03998	0	3970
39	1986	1428.3646	39.98	1	0	0	0	166.68	0	0	0	1846.59	1	3	42.299999	0	0	0	-597	0	5958
39	1987	1428.3646	39.98	1	0	0	0	262.17	0	0	0	1421.68	1	4	95.489998	0	0	0	-424.91	0	7948
39	1988	1428.3646	39.98	1	0	0	0	349.38	1	0	0	2057.86	1	5	87.209999	0	0	0	636.17999	1	9940
39	1989	1428.3646	39.98	1	0	0	0	411.7499999999999	1	0	0	1989.79	1	6	62.369999	0	0	0	-68.07	0	11934
39	1990	1428.3646	39.98	1	0	0	0	423.99	1	0	0	1541.1	1	7	12.24	0	0	0	-448.69	0	13930
39	1991	1428.3646	39.98	1	0	0	0	452.0699999999999	1	0	0	1673.27	1	8	28.08	0	0	0	132.17	0	15928
39	1992	1428.3646	39.98	1	0	0	0	523.4399999999999	1	0	0	1498.9	1	9	71.370003	0	0	0	-174.37	0	17928
39	1993	1428.3646	39.98	1	0	0	0	546.66	1	0	0	1401.09	2	10	23.219999	0	0	0	-97.809998	0	19930
39	1994	1428.3646	39.98	1	0	0	0	593.7299999999998	1	0	0	1816.78	2	11	47.07	0	0	0	415.69	0	21934
39	1995	1428.3646	39.98	1	0	0	0	702.6299999999999	1	0	0	1604.5	2	12	108.9	0	0	0	-212.28	0	23940
39	1996	1428.3646	39.98	1	0	0	0	766.0799999999998	1	0	0	1616.81	2	13	63.450001	0	0	0	12.31	0	25948
39	1997	1428.3646	39.98	1	0	0	0	854.9099999999999	1	0	0	1484.28	2	14	88.830002	0	0	0	-132.53	0	27958
39	1998	1428.3646	39.98	1	0	0	0	913.77	1	0	0	1507.69	2	15	58.860001	0	0	0	23.41	0	29970
39	1999	1428.3646	39.98	1	0	0	0	991.7099999999999	1	0	0	1901.99	2	16	77.940002	0	0	0	394.29999	0	31984
39	2000	1428.3646	39.98	1	0	0	0	1150.02	1	0	0	2050.62	2	17	158.31	0	0	0	148.63	0	34000
39	2001	1428.3646	39.98	1	0	0	0	1226.7	1	0	0	1839.83	2	18	76.68	0	0	0	-210.78999	0	36018
39	2002	1428.3646	39.98	1	0	0	0	1310.22	1	0	0	1611.88	3	19	83.519997	0	0	0	-227.95	0	38038
39	2003	1428.3646	39.98	1	0	0	0	1339.47	1	0	0	1694.57	3	20	29.25	0	0	0	82.690002	0	40060
39	2004	1428.3646	39.98	1	0	0	0	1360.62	1	0	0	1925.15	3	21	21.15	0	0	0	230.58	0	42084
39	2005	1428.3646	39.98	1	0	0	0	1367.01	1	0	0	1465.83	3	22	6.3899999	0	0	0	-459.32001	0	44110
39	2006	1428.3646	39.98	1	0	0	0	1370.52	1	0	0	1857.26	3	23	3.51	0	0	0	391.42999	0	46138
39	2007	1428.3646	39.98	1	0	0	0	1375.65	1	0	0	1543.13	3	24	5.1300001	0	0	0	-314.13	0	48168
39	2008	1428.3646	39.98	1	0	0	0	1379.25	1	0	0	2136.99	3	25	3.5999999	0	0	0	593.85999	0	50200
39	2009	1428.3646	39.98	1	0	0	0	1383.93	1	0	0	2369.77	3	26	4.6799998	0	0	0	232.78	0	52234
39	2010	1428.3646	39.98	1	0	0	0	1383.93	1	0	0	1798.21	3	27	0	0	0	0	-571.56	0	54270
40	1984	5937.1587	41.130001	1	0	0	0	381.2400000000001	0	1	0	1792.55	1	1							1984
40	1985	5937.1587	41.130001	1	1	3	0	770.8499999999995	0	1	0	2443.59	1	0	389.60999	1	3	0	651.03998	0	0
40	1986	5937.1587	41.130001	1	0	0	0	1149.39	0	1	0	1846.59	1	1	378.54001	-1	-3	0	-597	0	1986
40	1987	5937.1587	41.130001	1	0	0	0	1518.930000000001	0	1	0	1421.68	1	2	369.54001	0	0	0	-424.91	0	3974
40	1988	5937.1587	41.130001	1	0	0	0	1903.950000000001	1	1	0	2057.86	1	3	385.01999	0	0	0	636.17999	1	5964
40	1989	5937.1587	41.130001	1	0	0	0	2230.380000000001	1	1	0	1989.79	1	4	326.42999	0	0	0	-68.07	0	7956
40	1990	5937.1587	41.130001	1	0	0	0	2320.38	1	1	0	1541.1	1	5	90	0	0	0	-448.69	0	9950
40	1991	5937.1587	41.130001	1	0	0	0	2564.73	1	1	0	1673.27	1	6	244.35001	0	0	0	132.17	0	11946
40	1992	5937.1587	41.130001	1	0	0	0	3054.419999999999	1	1	0	1498.9	1	7	489.69	0	0	0	-174.37	0	13944
40	1993	5937.1587	41.130001	1	0	0	0	3202.379999999999	1	1	0	1401.09	2	8	147.96001	0	0	0	-97.809998	0	15944
40	1994	5937.1587	41.130001	1	0	0	0	3385.169999999999	1	1	0	1816.78	2	9	182.78999	0	0	0	415.69	0	17946
40	1995	5937.1587	41.130001	1	0	0	0	3663.269999999999	1	1	0	1604.5	2	10	278.10001	0	0	0	-212.28	0	19950
40	1996	5937.1587	41.130001	1	0	0	0	3979.08	1	1	0	1616.81	2	11	315.81	0	0	0	12.31	0	21956
40	1997	5937.1587	41.130001	1	0	0	0	4306.410000000003	1	1	0	1484.28	2	12	327.32999	0	0	0	-132.53	0	23964
40	1998	5937.1587	41.130001	1	0	0	0	4543.110000000002	1	1	0	1507.69	2	13	236.7	0	0	0	23.41	0	25974
40	1999	5937.1587	41.130001	1	0	0	0	4762.350000000002	1	1	0	1901.99	2	14	219.24001	0	0	0	394.29999	0	27986
40	2000	5937.1587	41.130001	1	0	0	0	5121.900000000002	1	1	0	2050.62	2	15	359.54999	0	0	0	148.63	0	30000
40	2001	5937.1587	41.130001	1	0	0	0	5270.850000000001	1	1	0	1839.83	2	16	148.95	0	0	0	-210.78999	0	32016
40	2002	5937.1587	41.130001	1	0	0	0	5381.1	1	1	0	1611.88	3	17	110.25	0	0	0	-227.95	0	34034
40	2003	5937.1587	41.130001	1	0	0	0	5441.58	1	1	0	1694.57	3	18	60.48	0	0	0	82.690002	0	36054
40	2004	5937.1587	41.130001	1	0	0	0	5579.730000000001	1	1	0	1925.15	3	19	138.14999	0	0	0	230.58	0	38076
40	2005	5937.1587	41.130001	1	0	0	0	5620.320000000001	1	1	0	1465.83	3	20	40.59	0	0	0	-459.32001	0	40100
40	2006	5937.1587	41.130001	1	0	0	0	5662.17	1	1	0	1857.26	3	21	41.849998	0	0	0	391.42999	0	42126
40	2007	5937.1587	41.130001	1	0	0	0	5710.14	1	1	0	1543.13	3	22	47.970001	0	0	0	-314.13	0	44154
40	2008	5937.1587	41.130001	1	0	0	0	5747.58	1	1	0	2136.99	3	23	37.439999	0	0	0	593.85999	0	46184
40	2009	5937.1587	41.130001	1	0	0	0	5762.16	1	1	0	2369.77	3	24	14.58	0	0	0	232.78	0	48216
40	2010	5937.1587	41.130001	1	0	0	0	5762.16	1	1	0	1798.21	3	25	0	0	0	0	-571.56	0	50250
41	1984	3199.7012	40.049999	1	0	0	0	29.87999999999999	0	0	0	1792.55	1	1							1984
41	1985	3199.7012	40.049999	1	0	0	0	38.79000000000001	0	0	0	2443.59	1	2	8.9099998	0	0	0	651.03998	0	3970
41	1986	3199.7012	40.049999	1	0	0	0	42.75000000000001	0	0	0	1846.59	1	3	3.96	0	0	0	-597	0	5958
41	1987	3199.7012	40.049999	1	0	0	0	73.26000000000003	0	0	0	1421.68	1	4	30.51	0	0	0	-424.91	0	7948
41	1988	3199.7012	40.049999	1	0	0	0	76.50000000000003	1	0	0	2057.86	1	5	3.24	0	0	0	636.17999	1	9940
41	1989	3199.7012	40.049999	1	0	0	0	207.9	1	0	0	1989.79	1	6	131.39999	0	0	0	-68.07	0	11934
41	1990	3199.7012	40.049999	1	0	0	0	241.8299999999999	1	0	0	1541.1	1	7	33.93	0	0	0	-448.69	0	13930
41	1991	3199.7012	40.049999	1	0	0	0	287.9999999999999	1	0	0	1673.27	1	8	46.169998	0	0	0	132.17	0	15928
41	1992	3199.7012	40.049999	1	0	0	0	664.8299999999997	1	0	0	1498.9	1	9	376.82999	0	0	0	-174.37	0	17928
41	1993	3199.7012	40.049999	1	0	0	0	770.8499999999996	1	0	0	1401.09	2	10	106.02	0	0	0	-97.809998	0	19930
41	1994	3199.7012	40.049999	1	0	0	0	955.4399999999996	1	0	0	1816.78	2	11	184.59	0	0	0	415.69	0	21934
41	1995	3199.7012	40.049999	1	0	0	0	1211.130000000001	1	0	0	1604.5	2	12	255.69	0	0	0	-212.28	0	23940
41	1996	3199.7012	40.049999	1	0	0	0	1414.35	1	0	0	1616.81	2	13	203.22	0	0	0	12.31	0	25948
41	1997	3199.7012	40.049999	1	0	0	0	1673.46	1	0	0	1484.28	2	14	259.10999	0	0	0	-132.53	0	27958
41	1998	3199.7012	40.049999	1	0	0	0	1784.25	1	0	0	1507.69	2	15	110.79	0	0	0	23.41	0	29970
41	1999	3199.7012	40.049999	1	0	0	0	1954.98	1	0	0	1901.99	2	16	170.73	0	0	0	394.29999	0	31984
41	2000	3199.7012	40.049999	1	0	0	0	2343.150000000001	1	0	0	2050.62	2	17	388.17001	0	0	0	148.63	0	34000
41	2001	3199.7012	40.049999	1	0	0	0	2500.2	1	0	0	1839.83	2	18	157.05	0	0	0	-210.78999	0	36018
41	2002	3199.7012	40.049999	1	0	0	0	2624.22	1	0	0	1611.88	3	19	124.02	0	0	0	-227.95	0	38038
41	2003	3199.7012	40.049999	1	0	0	0	2699.1	1	0	0	1694.57	3	20	74.879997	0	0	0	82.690002	0	40060
41	2004	3199.7012	40.049999	1	0	0	0	2816.91	1	0	0	1925.15	3	21	117.81	0	0	0	230.58	0	42084
41	2005	3199.7012	40.049999	1	0	0	0	2843.1	1	0	0	1465.83	3	22	26.190001	0	0	0	-459.32001	0	44110
41	2006	3199.7012	40.049999	1	0	0	0	2898.900000000001	1	0	0	1857.26	3	23	55.799999	0	0	0	391.42999	0	46138
41	2007	3199.7012	40.049999	1	0	0	0	2950.110000000001	1	0	0	1543.13	3	24	51.209999	0	0	0	-314.13	0	48168
41	2008	3199.7012	40.049999	1	0	0	0	2988.63	1	0	0	2136.99	3	25	38.52	0	0	0	593.85999	0	50200
41	2009	3199.7012	40.049999	1	0	0	0	3021.39	1	0	0	2369.77	3	26	32.759998	0	0	0	232.78	0	52234
41	2010	3199.7012	40.049999	1	0	0	0	3021.39	1	0	0	1798.21	3	27	0	0	0	0	-571.56	0	54270
42	1984	3406.946	34.310001	1	0	0	0	624.1500000000002	0	1	0	1792.55	1	1							1984
42	1985	3406.946	34.310001	1	0	0	0	757.8000000000002	0	1	0	2443.59	1	2	133.64999	0	0	0	651.03998	0	3970
42	1986	3406.946	34.310001	1	0	0	0	786.0600000000001	0	1	0	1846.59	1	3	28.26	0	0	0	-597	0	5958
42	1987	3406.946	34.310001	1	0	0	0	863.64	0	1	0	1421.68	1	4	77.580002	0	0	0	-424.91	0	7948
42	1988	3406.946	34.310001	1	0	0	0	875.8799999999997	0	1	0	2057.86	1	5	12.24	0	0	0	636.17999	0	9940
42	1989	3406.946	34.310001	1	0	0	0	898.0199999999998	0	1	0	1989.79	1	6	22.139999	0	0	0	-68.07	0	11934
42	1990	3406.946	34.310001	1	0	0	0	909.6299999999998	0	1	0	1541.1	1	7	11.61	0	0	0	-448.69	0	13930
42	1991	3406.946	34.310001	1	0	0	0	917.7299999999998	0	1	0	1673.27	1	8	8.1000004	0	0	0	132.17	0	15928
42	1992	3406.946	34.310001	0	0	0	0	1333.980000000001	0	1	0	1498.9	1	9	416.25	0	0	-1	-174.37	0	17928
42	1993	3406.946	34.310001	1	3	0	0	1504.440000000001	0	1	0	1401.09	2	0	170.46001	3	0	1	-97.809998	0	0
42	1994	3406.946	34.310001	1	0	0	0	1616.31	0	1	0	1816.78	2	1	111.87	-3	0	0	415.69	0	1994
42	1995	3406.946	34.310001	1	0	0	0	2045.52	0	1	0	1604.5	2	2	429.20999	0	0	0	-212.28	0	3990
42	1996	3406.946	34.310001	1	0	0	0	2168.729999999998	0	1	0	1616.81	2	3	123.21	0	0	0	12.31	0	5988
42	1997	3406.946	34.310001	1	0	0	0	2711.699999999999	0	1	0	1484.28	2	4	542.96997	0	0	0	-132.53	0	7988
42	1998	3406.946	34.310001	1	0	0	0	2745.809999999999	0	1	0	1507.69	2	5	34.110001	0	0	0	23.41	0	9990
42	1999	3406.946	34.310001	1	0	0	0	2836.799999999999	0	1	0	1901.99	2	6	90.989998	0	0	0	394.29999	0	11994
42	2000	3406.946	34.310001	1	0	0	0	2927.969999999999	0	1	0	2050.62	2	7	91.169998	0	0	0	148.63	0	14000
42	2001	3406.946	34.310001	1	0	0	0	2989.259999999999	0	1	0	1839.83	2	8	61.290001	0	0	0	-210.78999	0	16008
42	2002	3406.946	34.310001	1	0	0	0	3020.399999999999	0	1	0	1611.88	3	9	31.139999	0	0	0	-227.95	0	18018
42	2003	3406.946	34.310001	1	0	0	0	3028.229999999999	0	1	0	1694.57	3	10	7.8299999	0	0	0	82.690002	0	20030
42	2004	3406.946	34.310001	1	0	0	0	3037.409999999999	0	1	0	1925.15	3	11	9.1800003	0	0	0	230.58	0	22044
42	2005	3406.946	34.310001	1	0	0	0	3041.729999999999	0	1	0	1465.83	3	12	4.3200002	0	0	0	-459.32001	0	24060
42	2006	3406.946	34.310001	1	0	0	0	3052.35	0	1	0	1857.26	3	13	10.62	0	0	0	391.42999	0	26078
42	2007	3406.946	34.310001	1	0	0	0	3061.26	0	1	0	1543.13	3	14	8.9099998	0	0	0	-314.13	0	28098
42	2008	3406.946	34.310001	1	0	0	0	3068.55	0	1	0	2136.99	3	15	7.29	0	0	0	593.85999	0	30120
42	2009	3406.946	34.310001	1	0	0	0	3086.46	0	1	0	2369.77	3	16	17.91	0	0	0	232.78	0	32144
42	2010	3406.946	34.310001	1	0	0	0	3086.46	0	1	0	1798.21	3	17	0	0	0	0	-571.56	0	34170
43	1984	3141.9392	39.41	1	0	0	0	503.2799999999999	0	0	0	1792.55	1	1							1984
43	1985	3141.9392	39.41	1	0	0	0	564.2099999999998	0	0	0	2443.59	1	2	60.93	0	0	0	651.03998	0	3970
43	1986	3141.9392	39.41	1	0	0	0	599.1299999999999	0	0	0	1846.59	1	3	34.919998	0	0	0	-597	0	5958
43	1987	3141.9392	39.41	1	0	0	0	672.8399999999991	0	0	0	1421.68	1	4	73.709999	0	0	0	-424.91	0	7948
43	1988	3141.9392	39.41	1	0	0	0	676.9799999999991	0	0	0	2057.86	1	5	4.1399999	0	0	0	636.17999	0	9940
43	1989	3141.9392	39.41	1	0	0	0	690.5699999999989	0	0	0	1989.79	1	6	13.59	0	0	0	-68.07	0	11934
43	1990	3141.9392	39.41	1	0	0	0	700.5599999999989	0	0	0	1541.1	1	7	9.9899998	0	0	0	-448.69	0	13930
43	1991	3141.9392	39.41	1	0	0	0	709.2899999999989	0	0	0	1673.27	1	8	8.7299995	0	0	0	132.17	0	15928
43	1992	3141.9392	39.41	1	0	0	0	942.6599999999992	0	0	0	1498.9	1	9	233.37	0	0	0	-174.37	0	17928
43	1993	3141.9392	39.41	1	0	0	0	949.6799999999989	0	0	0	1401.09	2	10	7.02	0	0	0	-97.809998	0	19930
43	1994	3141.9392	39.41	1	0	0	0	958.3199999999988	0	0	0	1816.78	2	11	8.6400003	0	0	0	415.69	0	21934
43	1995	3141.9392	39.41	1	0	0	0	996.8399999999989	0	0	0	1604.5	2	12	38.52	0	0	0	-212.28	0	23940
43	1996	3141.9392	39.41	1	0	0	0	1139.490000000001	0	0	0	1616.81	2	13	142.64999	0	0	0	12.31	0	25948
43	1997	3141.9392	39.41	1	0	0	0	1534.14	0	0	0	1484.28	2	14	394.64999	0	0	0	-132.53	0	27958
43	1998	3141.9392	39.41	1	0	0	0	1557.36	0	0	0	1507.69	2	15	23.219999	0	0	0	23.41	0	29970
43	1999	3141.9392	39.41	1	0	0	0	1715.31	0	0	0	1901.99	2	16	157.95	0	0	0	394.29999	0	31984
43	2000	3141.9392	39.41	1	0	0	0	1844.82	0	0	0	2050.62	2	17	129.50999	0	0	0	148.63	0	34000
43	2001	3141.9392	39.41	1	0	0	0	1949.94	0	0	0	1839.83	2	18	105.12	0	0	0	-210.78999	0	36018
43	2002	3141.9392	39.41	1	0	0	0	2043.18	0	0	0	1611.88	3	19	93.239998	0	0	0	-227.95	0	38038
43	2003	3141.9392	39.41	1	0	0	0	2081.969999999998	0	0	0	1694.57	3	20	38.790001	0	0	0	82.690002	0	40060
43	2004	3141.9392	39.41	1	0	0	0	2147.039999999999	0	0	0	1925.15	3	21	65.07	0	0	0	230.58	0	42084
43	2005	3141.9392	39.41	1	0	0	0	2190.689999999999	0	0	0	1465.83	3	22	43.650002	0	0	0	-459.32001	0	44110
43	2006	3141.9392	39.41	1	0	0	0	2249.099999999999	0	0	0	1857.26	3	23	58.41	0	0	0	391.42999	0	46138
43	2007	3141.9392	39.41	1	0	0	0	2276.459999999999	0	0	0	1543.13	3	24	27.360001	0	0	0	-314.13	0	48168
43	2008	3141.9392	39.41	1	0	0	0	2296.98	0	0	0	2136.99	3	25	20.52	0	0	0	593.85999	0	50200
43	2009	3141.9392	39.41	1	0	0	0	2310.209999999999	0	0	0	2369.77	3	26	13.23	0	0	0	232.78	0	52234
43	2010	3141.9392	39.41	1	0	0	0	2310.209999999999	0	0	0	1798.21	3	27	0	0	0	0	-571.56	0	54270
44	1984	10350.208	39.139999	1	0	0	0	88.19999999999999	0	0	0	1792.55	1	1							1984
44	1985	10350.208	39.139999	1	0	0	0	151.56	0	0	0	2443.59	1	2	63.360001	0	0	0	651.03998	0	3970
44	1986	10350.208	39.139999	1	0	0	0	180.6300000000001	0	0	0	1846.59	1	3	29.07	0	0	0	-597	0	5958
44	1987	10350.208	39.139999	1	0	0	0	422.28	0	0	0	1421.68	1	4	241.64999	0	0	0	-424.91	0	7948
44	1988	10350.208	39.139999	1	0	0	0	430.2900000000001	0	0	0	2057.86	1	5	8.0100002	0	0	0	636.17999	0	9940
44	1989	10350.208	39.139999	1	0	0	0	466.83	0	0	0	1989.79	1	6	36.540001	0	0	0	-68.07	0	11934
44	1990	10350.208	39.139999	1	0	0	0	475.1100000000001	0	0	0	1541.1	1	7	8.2799997	0	0	0	-448.69	0	13930
44	1991	10350.208	39.139999	1	0	0	0	504.7200000000001	0	0	0	1673.27	1	8	29.610001	0	0	0	132.17	0	15928
44	1992	10350.208	39.139999	1	0	0	0	845.5499999999978	0	0	0	1498.9	1	9	340.82999	0	0	0	-174.37	0	17928
44	1993	10350.208	39.139999	1	0	0	0	857.6999999999974	0	0	0	1401.09	2	10	12.15	0	0	0	-97.809998	0	19930
44	1994	10350.208	39.139999	0	0	0	0	906.6599999999971	0	0	0	1816.78	2	11	48.959999	0	0	-1	415.69	0	21934
44	1995	10350.208	39.139999	0	0	0	0	1020.509999999997	0	0	0	1604.5	2	12	113.85	0	0	0	-212.28	0	23940
44	1996	10350.208	39.139999	0	0	0	0	1226.969999999999	0	0	0	1616.81	2	13	206.46001	0	0	0	12.31	0	25948
44	1997	10350.208	39.139999	0	0	0	0	2328.210000000002	0	0	0	1484.28	2	14	1101.24	0	0	0	-132.53	0	27958
44	1998	10350.208	39.139999	0	0	1	0	3305.249999999998	0	0	0	1507.69	2	15	977.03998	0	1	0	23.41	0	29970
44	1999	10350.208	39.139999	0	0	0	0	4220.009999999999	0	0	0	1901.99	2	16	914.76001	0	-1	0	394.29999	0	31984
44	2000	10350.208	39.139999	0	0	0	0	4881.420000000005	0	0	0	2050.62	2	17	661.40997	0	0	0	148.63	0	34000
44	2001	10350.208	39.139999	0	0	0	0	5655.690000000007	0	0	0	1839.83	2	18	774.27002	0	0	0	-210.78999	0	36018
44	2002	10350.208	39.139999	0	0	0	0	6686.460000000006	0	0	0	1611.88	3	19	1030.77	0	0	0	-227.95	0	38038
44	2003	10350.208	39.139999	0	0	0	0	7534.170000000004	0	0	0	1694.57	3	20	847.71002	0	0	0	82.690002	0	40060
44	2004	10350.208	39.139999	0	0	0	0	8380.440000000004	0	0	0	1925.15	3	21	846.27002	0	0	0	230.58	0	42084
44	2005	10350.208	39.139999	0	0	0	0	8680.499999999998	0	0	0	1465.83	3	22	300.06	0	0	0	-459.32001	0	44110
44	2006	10350.208	39.139999	0	0	0	0	9096.300000000003	0	0	0	1857.26	3	23	415.79999	0	0	0	391.42999	0	46138
44	2007	10350.208	39.139999	0	0	0	0	9340.470000000005	0	0	0	1543.13	3	24	244.17	0	0	0	-314.13	0	48168
44	2008	10350.208	39.139999	0	0	0	0	9548.370000000003	0	0	0	2136.99	3	25	207.89999	0	0	0	593.85999	0	50200
44	2009	10350.208	39.139999	0	0	0	0	9639.9	0	0	0	2369.77	3	26	91.529999	0	0	0	232.78	0	52234
44	2010	10350.208	39.139999	0	0	0	0	9639.9	0	0	0	1798.21	3	27	0	0	0	0	-571.56	0	54270
45	1984	6227.1689	33.880001	1	0	0	1	301.59	0	1	0	1792.55	1	1							1984
45	1985	6227.1689	33.880001	1	0	0	1	457.02	0	1	0	2443.59	1	2	155.42999	0	0	0	651.03998	0	3970
45	1986	6227.1689	33.880001	1	0	0	1	540.99	0	1	0	1846.59	1	3	83.970001	0	0	0	-597	0	5958
45	1987	6227.1689	33.880001	1	0	0	1	641.2499999999997	0	1	0	1421.68	1	4	100.26	0	0	0	-424.91	0	7948
45	1988	6227.1689	33.880001	1	0	0	1	655.6499999999998	0	1	0	2057.86	1	5	14.4	0	0	0	636.17999	0	9940
45	1989	6227.1689	33.880001	1	0	0	1	1205.01	0	1	0	1989.79	1	6	549.35999	0	0	0	-68.07	0	11934
45	1990	6227.1689	33.880001	0	2	2	1	1518.84	0	1	0	1541.1	1	0	313.82999	2	2	-1	-448.69	0	0
45	1991	6227.1689	33.880001	0	1	0	1	2239.56	0	1	0	1673.27	1	0	720.71997	-1	-2	0	132.17	0	0
45	1992	6227.1689	33.880001	0	1	0	1	3336.210000000001	0	1	0	1498.9	1	0	1096.65	0	0	0	-174.37	0	0
45	1993	6227.1689	33.880001	0	1	0	1	3798.270000000001	0	1	0	1401.09	2	0	462.06	0	0	0	-97.809998	0	0
45	1994	6227.1689	33.880001	0	0	0	1	4083.84	0	1	0	1816.78	2	1	285.57001	-1	0	0	415.69	0	1994
45	1995	6227.1689	33.880001	0	0	0	1	4550.58	0	1	0	1604.5	2	2	466.73999	0	0	0	-212.28	0	3990
45	1996	6227.1689	33.880001	0	0	0	1	4898.970000000002	0	1	0	1616.81	2	3	348.39001	0	0	0	12.31	0	5988
45	1997	6227.1689	33.880001	0	0	0	1	5289.84	0	1	0	1484.28	2	4	390.87	0	0	0	-132.53	0	7988
45	1998	6227.1689	33.880001	0	0	0	1	5461.56	1	1	0	1507.69	2	5	171.72	0	0	0	23.41	1	9990
45	1999	6227.1689	33.880001	0	0	0	1	5612.22	1	1	0	1901.99	2	6	150.66	0	0	0	394.29999	0	11994
45	2000	6227.1689	33.880001	0	0	0	1	5660.64	1	1	0	2050.62	2	7	48.419998	0	0	0	148.63	0	14000
45	2001	6227.1689	33.880001	0	0	0	1	5820.75	1	1	0	1839.83	2	8	160.11	0	0	0	-210.78999	0	16008
45	2002	6227.1689	33.880001	0	0	0	1	5889.96	1	1	0	1611.88	3	9	69.209999	0	0	0	-227.95	0	18018
45	2003	6227.1689	33.880001	0	0	0	1	5937.75	1	1	0	1694.57	3	10	47.790001	0	0	0	82.690002	0	20030
45	2004	6227.1689	33.880001	0	0	0	1	5990.04	1	1	0	1925.15	3	11	52.290001	0	0	0	230.58	0	22044
45	2005	6227.1689	33.880001	0	0	0	1	6012.27	1	1	0	1465.83	3	12	22.23	0	0	0	-459.32001	0	24060
45	2006	6227.1689	33.880001	0	0	0	1	6055.83	1	1	0	1857.26	3	13	43.560001	0	0	0	391.42999	0	26078
45	2007	6227.1689	33.880001	0	0	0	1	6074.37	1	1	0	1543.13	3	14	18.540001	0	0	0	-314.13	0	28098
45	2008	6227.1689	33.880001	0	0	0	1	6110.64	1	1	0	2136.99	3	15	36.27	0	0	0	593.85999	0	30120
45	2009	6227.1689	33.880001	0	0	0	1	6122.61	1	1	0	2369.77	3	16	11.97	0	0	0	232.78	0	32144
45	2010	6227.1689	33.880001	0	0	0	1	6122.61	1	1	0	1798.21	3	17	0	0	0	0	-571.56	0	34170
46	1984	10669.604	40.669998	1	0	0	0	2522.159999999999	0	1	0	1792.55	1	1							1984
46	1985	10669.604	40.669998	1	0	0	0	3203.639999999999	0	1	0	2443.59	1	2	681.47998	0	0	0	651.03998	0	3970
46	1986	10669.604	40.669998	1	1	0	0	3522.239999999999	0	1	0	1846.59	1	0	318.60001	1	0	0	-597	0	0
46	1987	10669.604	40.669998	0	0	0	0	3873.87	0	1	0	1421.68	1	1	351.63	-1	0	-1	-424.91	0	1987
46	1988	10669.604	40.669998	0	0	0	0	3988.170000000002	0	1	0	2057.86	1	2	114.3	0	0	0	636.17999	0	3976
46	1989	10669.604	40.669998	1	6	0	0	4351.950000000006	0	1	0	1989.79	1	0	363.78	6	0	1	-68.07	0	0
46	1990	10669.604	40.669998	1	0	0	0	4535.550000000008	0	1	0	1541.1	1	1	183.60001	-6	0	0	-448.69	0	1990
46	1991	10669.604	40.669998	1	0	0	0	4777.11000000001	0	1	0	1673.27	1	2	241.56	0	0	0	132.17	0	3982
46	1992	10669.604	40.669998	1	4	0	0	6783.390000000014	0	1	0	1498.9	1	0	2006.28	4	0	0	-174.37	0	0
46	1993	10669.604	40.669998	1	0	0	0	6901.560000000017	0	1	0	1401.09	2	1	118.17	-4	0	0	-97.809998	0	1993
46	1994	10669.604	40.669998	1	0	0	0	7077.240000000017	0	1	0	1816.78	2	2	175.67999	0	0	0	415.69	0	3988
46	1995	10669.604	40.669998	1	0	0	0	7285.050000000016	0	1	0	1604.5	2	3	207.81	0	0	0	-212.28	0	5985
46	1996	10669.604	40.669998	1	0	0	0	7546.230000000011	0	1	0	1616.81	2	4	261.17999	0	0	0	12.31	0	7984
46	1997	10669.604	40.669998	1	0	0	0	8252.910000000002	0	1	0	1484.28	2	5	706.67999	0	0	0	-132.53	0	9985
46	1998	10669.604	40.669998	1	0	0	0	8554.230000000001	0	1	0	1507.69	2	6	301.32001	0	0	0	23.41	0	11988
46	1999	10669.604	40.669998	1	4	0	0	9061.830000000002	0	1	0	1901.99	2	0	507.60001	4	0	0	394.29999	0	0
46	2000	10669.604	40.669998	1	0	0	0	9193.680000000004	0	1	0	2050.62	2	1	131.85001	-4	0	0	148.63	0	2000
46	2001	10669.604	40.669998	1	0	0	0	9403.740000000005	0	1	0	1839.83	2	2	210.06	0	0	0	-210.78999	0	4002
46	2002	10669.604	40.669998	1	0	0	0	9531.630000000007	0	1	0	1611.88	3	3	127.89	0	0	0	-227.95	0	6006
46	2003	10669.604	40.669998	1	4	0	0	9604.260000000004	0	1	0	1694.57	3	0	72.629997	4	0	0	82.690002	0	0
46	2004	10669.604	40.669998	1	0	0	0	9666.180000000004	0	1	0	1925.15	3	1	61.919998	-4	0	0	230.58	0	2004
46	2005	10669.604	40.669998	1	0	0	0	9696.060000000005	0	1	0	1465.83	3	2	29.879999	0	0	0	-459.32001	0	4010
46	2006	10669.604	40.669998	1	0	0	0	9720.990000000003	0	1	0	1857.26	3	3	24.93	0	0	0	391.42999	0	6018
46	2007	10669.604	40.669998	1	0	0	0	9742.950000000004	0	1	0	1543.13	3	4	21.959999	0	0	0	-314.13	0	8028
46	2008	10669.604	40.669998	1	0	0	0	9800.190000000001	0	1	0	2136.99	3	5	57.240002	0	0	0	593.85999	0	10040
46	2009	10669.604	40.669998	0	2	0	0	9825.839999999998	0	1	0	2369.77	3	0	25.65	2	0	-1	232.78	0	0
46	2010	10669.604	40.669998	0	0	0	0	9825.839999999998	0	1	0	1798.21	3	1	0	-2	0	0	-571.56	0	2010
47	1984	4616.687	42.139999	1	0	0	0	782.0099999999998	0	1	0	1792.55	1	1							1984
47	1985	4616.687	42.139999	1	0	0	0	1059.21	0	1	0	2443.59	1	2	277.20001	0	0	0	651.03998	0	3970
47	1986	4616.687	42.139999	1	0	0	0	1741.68	0	1	0	1846.59	1	3	682.46997	0	0	0	-597	0	5958
47	1987	4616.687	42.139999	1	0	0	0	2119.32	0	1	0	1421.68	1	4	377.64001	0	0	0	-424.91	0	7948
47	1988	4616.687	42.139999	1	0	0	0	2340.72	0	1	0	2057.86	1	5	221.39999	0	0	0	636.17999	0	9940
47	1989	4616.687	42.139999	1	0	0	0	2409.299999999999	0	1	0	1989.79	1	6	68.580002	0	0	0	-68.07	0	11934
47	1990	4616.687	42.139999	1	0	0	0	2437.829999999999	0	1	0	1541.1	1	7	28.530001	0	0	0	-448.69	0	13930
47	1991	4616.687	42.139999	1	0	0	0	2464.739999999999	0	1	0	1673.27	1	8	26.91	0	0	0	132.17	0	15928
47	1992	4616.687	42.139999	1	0	0	0	2524.32	0	1	0	1498.9	1	9	59.580002	0	0	0	-174.37	0	17928
47	1993	4616.687	42.139999	1	0	0	0	2553.119999999999	0	1	0	1401.09	2	10	28.799999	0	0	0	-97.809998	0	19930
47	1994	4616.687	42.139999	1	0	0	0	3305.16	0	1	0	1816.78	2	11	752.03998	0	0	0	415.69	0	21934
47	1995	4616.687	42.139999	1	0	0	0	3862.26	0	1	0	1604.5	2	12	557.09998	0	0	0	-212.28	0	23940
47	1996	4616.687	42.139999	1	0	0	0	3913.020000000001	0	1	0	1616.81	2	13	50.759998	0	0	0	12.31	0	25948
47	1997	4616.687	42.139999	1	0	0	0	4003.740000000001	0	1	0	1484.28	2	14	90.720001	0	0	0	-132.53	0	27958
47	1998	4616.687	42.139999	1	7	0	0	4113.090000000001	0	1	0	1507.69	2	0	109.35	7	0	0	23.41	0	0
47	1999	4616.687	42.139999	1	0	0	0	4122.720000000003	0	1	0	1901.99	2	1	9.6300001	-7	0	0	394.29999	0	1999
47	2000	4616.687	42.139999	1	0	0	0	4123.800000000003	0	1	0	2050.62	2	2	1.08	0	0	0	148.63	0	4000
47	2001	4616.687	42.139999	1	0	0	0	4138.380000000003	0	1	0	1839.83	2	3	14.58	0	0	0	-210.78999	0	6003
47	2002	4616.687	42.139999	1	0	0	0	4142.430000000003	0	1	0	1611.88	3	4	4.0500002	0	0	0	-227.95	0	8008
47	2003	4616.687	42.139999	1	0	0	0	4157.820000000003	0	1	0	1694.57	3	5	15.39	0	0	0	82.690002	0	10015
47	2004	4616.687	42.139999	1	0	0	0	4167.090000000002	0	1	0	1925.15	3	6	9.2700005	0	0	0	230.58	0	12024
47	2005	4616.687	42.139999	1	0	0	0	4168.710000000003	0	1	0	1465.83	3	7	1.62	0	0	0	-459.32001	0	14035
47	2006	4616.687	42.139999	1	0	0	0	4175.820000000002	0	1	0	1857.26	3	8	7.1100001	0	0	0	391.42999	0	16048
47	2007	4616.687	42.139999	1	0	0	0	4181.850000000002	0	1	0	1543.13	3	9	6.0300002	0	0	0	-314.13	0	18063
47	2008	4616.687	42.139999	1	1	0	0	4191.930000000003	0	1	0	2136.99	3	0	10.08	1	0	0	593.85999	0	0
47	2009	4616.687	42.139999	1	9	0	0	4218.570000000002	0	1	0	2369.77	3	0	26.639999	8	0	0	232.78	0	0
47	2010	4616.687	42.139999	0	0	0	0	4218.570000000002	0	1	0	1798.21	3	1	0	-9	0	-1	-571.56	0	2010
48	1984	6707.2627	42.84	1	0	0	1	99.72	0	0	0	1792.55	1	1							1984
48	1985	6707.2627	42.84	1	0	0	1	123.03	0	0	0	2443.59	1	2	23.309999	0	0	0	651.03998	0	3970
48	1986	6707.2627	42.84	1	0	0	1	257.58	0	0	0	1846.59	1	3	134.55	0	0	0	-597	0	5958
48	1987	6707.2627	42.84	1	0	0	1	457.3800000000001	0	0	0	1421.68	1	4	199.8	0	0	0	-424.91	0	7948
48	1988	6707.2627	42.84	1	0	0	1	1309.139999999999	0	0	0	2057.86	1	5	851.76001	0	0	0	636.17999	0	9940
48	1989	6707.2627	42.84	1	0	0	1	1407.779999999999	0	0	0	1989.79	1	6	98.639999	0	0	0	-68.07	0	11934
48	1990	6707.2627	42.84	1	0	0	1	1467.72	0	0	0	1541.1	1	7	59.939999	0	0	0	-448.69	0	13930
48	1991	6707.2627	42.84	1	0	0	1	1489.23	0	0	0	1673.27	1	8	21.51	0	0	0	132.17	0	15928
48	1992	6707.2627	42.84	1	0	0	1	1582.92	0	0	0	1498.9	1	9	93.690002	0	0	0	-174.37	0	17928
48	1993	6707.2627	42.84	1	0	0	1	1647.18	0	0	0	1401.09	2	10	64.260002	0	0	0	-97.809998	0	19930
48	1994	6707.2627	42.84	1	0	0	1	1723.32	0	0	0	1816.78	2	11	76.139999	0	0	0	415.69	0	21934
48	1995	6707.2627	42.84	0	0	0	1	1823.85	0	0	0	1604.5	2	12	100.53	0	0	-1	-212.28	0	23940
48	1996	6707.2627	42.84	1	0	0	1	1867.95	0	0	0	1616.81	2	13	44.099998	0	0	1	12.31	0	25948
48	1997	6707.2627	42.84	1	0	0	1	1994.94	0	0	0	1484.28	2	14	126.99	0	0	0	-132.53	0	27958
48	1998	6707.2627	42.84	1	0	0	1	2089.259999999998	0	0	0	1507.69	2	15	94.32	0	0	0	23.41	0	29970
48	1999	6707.2627	42.84	1	0	0	1	2137.499999999999	0	0	0	1901.99	2	16	48.240002	0	0	0	394.29999	0	31984
48	2000	6707.2627	42.84	1	0	0	1	2155.139999999999	0	0	0	2050.62	2	17	17.639999	0	0	0	148.63	0	34000
48	2001	6707.2627	42.84	1	0	0	1	2234.609999999999	0	0	0	1839.83	2	18	79.470001	0	0	0	-210.78999	0	36018
48	2002	6707.2627	42.84	1	0	0	1	2285.279999999999	0	0	0	1611.88	3	19	50.669998	0	0	0	-227.95	0	38038
48	2003	6707.2627	42.84	1	0	0	1	2391.39	0	0	0	1694.57	3	20	106.11	0	0	0	82.690002	0	40060
48	2004	6707.2627	42.84	0	0	0	1	2735.999999999998	0	0	0	1925.15	3	21	344.60999	0	0	-1	230.58	0	42084
48	2005	6707.2627	42.84	0	0	0	1	2931.029999999997	0	0	0	1465.83	3	22	195.03	0	0	0	-459.32001	0	44110
48	2006	6707.2627	42.84	0	0	0	1	3340.169999999999	0	0	0	1857.26	3	23	409.14001	0	0	0	391.42999	0	46138
48	2007	6707.2627	42.84	0	0	0	1	3919.499999999999	0	0	0	1543.13	3	24	579.33002	0	0	0	-314.13	0	48168
48	2008	6707.2627	42.84	0	0	0	1	4547.790000000007	0	0	0	2136.99	3	25	628.28998	0	0	0	593.85999	0	50200
48	2009	6707.2627	42.84	0	0	0	1	4846.770000000005	0	0	0	2369.77	3	26	298.98001	0	0	0	232.78	0	52234
48	2010	6707.2627	42.84	0	0	0	1	4846.770000000005	0	0	0	1798.21	3	27	0	0	0	0	-571.56	0	54270
49	1984	3757.1162	31.77	1	0	0	1	26.1	0	1	0	1792.55	1	1							1984
49	1985	3757.1162	31.77	1	0	0	1	80.91000000000001	0	1	0	2443.59	1	2	54.810001	0	0	0	651.03998	0	3970
49	1986	3757.1162	31.77	1	11	11	1	127.44	0	1	0	1846.59	1	0	46.529999	11	11	0	-597	0	0
49	1987	3757.1162	31.77	1	0	0	1	255.06	0	1	0	1421.68	1	1	127.62	-11	-11	0	-424.91	0	1987
49	1988	3757.1162	31.77	1	0	0	1	339.0299999999999	0	1	0	2057.86	1	2	83.970001	0	0	0	636.17999	0	3976
49	1989	3757.1162	31.77	1	0	0	1	431.1900000000001	0	1	0	1989.79	1	3	92.160004	0	0	0	-68.07	0	5967
49	1990	3757.1162	31.77	1	0	0	1	593.4600000000002	0	1	0	1541.1	1	4	162.27	0	0	0	-448.69	0	7960
49	1991	3757.1162	31.77	1	0	0	1	718.8299999999997	0	1	0	1673.27	1	5	125.37	0	0	0	132.17	0	9955
49	1992	3757.1162	31.77	1	0	0	1	928.8899999999998	0	1	0	1498.9	1	6	210.06	0	0	0	-174.37	0	11952
49	1993	3757.1162	31.77	1	0	0	1	1254.78	0	1	0	1401.09	2	7	325.89001	0	0	0	-97.809998	0	13951
49	1994	3757.1162	31.77	1	0	0	1	1324.62	0	1	0	1816.78	2	8	69.839996	0	0	0	415.69	0	15952
49	1995	3757.1162	31.77	1	0	0	1	1507.32	1	1	0	1604.5	2	9	182.7	0	0	0	-212.28	1	17955
49	1996	3757.1162	31.77	1	1	0	1	1612.53	1	1	0	1616.81	2	0	105.21	1	0	0	12.31	0	0
49	1997	3757.1162	31.77	1	0	0	1	1770.39	1	1	0	1484.28	2	1	157.86	-1	0	0	-132.53	0	1997
49	1998	3757.1162	31.77	1	0	0	1	1829.88	1	1	0	1507.69	2	2	59.490002	0	0	0	23.41	0	3996
49	1999	3757.1162	31.77	1	0	0	1	2034.81	1	1	0	1901.99	2	3	204.92999	0	0	0	394.29999	0	5997
49	2000	3757.1162	31.77	1	0	0	1	2136.87	1	1	0	2050.62	2	4	102.06	0	0	0	148.63	0	8000
49	2001	3757.1162	31.77	1	0	0	1	2288.79	1	1	0	1839.83	2	5	151.92	0	0	0	-210.78999	0	10005
49	2002	3757.1162	31.77	1	0	0	1	2531.969999999999	1	1	0	1611.88	3	6	243.17999	0	0	0	-227.95	0	12012
49	2003	3757.1162	31.77	1	0	0	1	2650.32	1	1	0	1694.57	3	7	118.35	0	0	0	82.690002	0	14021
49	2004	3757.1162	31.77	1	0	0	1	2766.78	1	1	0	1925.15	3	8	116.46	0	0	0	230.58	0	16032
49	2005	3757.1162	31.77	1	0	0	1	2805.03	1	1	0	1465.83	3	9	38.25	0	0	0	-459.32001	0	18045
49	2006	3757.1162	31.77	1	0	0	1	2884.77	1	1	0	1857.26	3	10	79.739998	0	0	0	391.42999	0	20060
49	2007	3757.1162	31.77	1	0	0	1	2935.17	1	1	0	1543.13	3	11	50.400002	0	0	0	-314.13	0	22077
49	2008	3757.1162	31.77	1	0	0	1	3053.34	1	1	0	2136.99	3	12	118.17	0	0	0	593.85999	0	24096
49	2009	3757.1162	31.77	1	0	0	1	3102.75	1	1	0	2369.77	3	13	49.41	0	0	0	232.78	0	26117
49	2010	3757.1162	31.77	1	0	0	1	3102.75	1	1	0	1798.21	3	14	0	0	0	0	-571.56	0	28140
50	1984	4034.5042	35.830002	1	0	0	0	58.5	0	1	0	1792.55	1	1							1984
50	1985	4034.5042	35.830002	1	0	0	0	63.45	0	1	0	2443.59	1	2	4.9499998	0	0	0	651.03998	0	3970
50	1986	4034.5042	35.830002	1	0	0	0	65.42999999999999	0	1	0	1846.59	1	3	1.98	0	0	0	-597	0	5958
50	1987	4034.5042	35.830002	1	0	0	0	132.1200000000002	0	1	0	1421.68	1	4	66.690002	0	0	0	-424.91	0	7948
50	1988	4034.5042	35.830002	1	0	0	0	559.3499999999999	0	1	0	2057.86	1	5	427.23001	0	0	0	636.17999	0	9940
50	1989	4034.5042	35.830002	1	0	0	0	704.2499999999999	0	1	0	1989.79	1	6	144.89999	0	0	0	-68.07	0	11934
50	1990	4034.5042	35.830002	1	0	0	0	814.6799999999998	0	1	0	1541.1	1	7	110.43	0	0	0	-448.69	0	13930
50	1991	4034.5042	35.830002	1	0	0	0	1027.800000000001	0	1	0	1673.27	1	8	213.12	0	0	0	132.17	0	15928
50	1992	4034.5042	35.830002	1	0	0	0	1426.319999999999	0	1	0	1498.9	1	9	398.51999	0	0	0	-174.37	0	17928
50	1993	4034.5042	35.830002	1	0	0	0	1594.979999999999	0	1	0	1401.09	2	10	168.66	0	0	0	-97.809998	0	19930
50	1994	4034.5042	35.830002	1	0	0	0	1713.509999999999	0	1	0	1816.78	2	11	118.53	0	0	0	415.69	0	21934
50	1995	4034.5042	35.830002	1	0	0	0	1950.299999999999	1	1	0	1604.5	2	12	236.78999	0	0	0	-212.28	1	23940
50	1996	4034.5042	35.830002	1	0	0	0	2098.619999999999	1	1	0	1616.81	2	13	148.32001	0	0	0	12.31	0	25948
50	1997	4034.5042	35.830002	0	1	0	0	2340.449999999999	1	1	0	1484.28	2	0	241.83	1	0	-1	-132.53	0	0
50	1998	4034.5042	35.830002	0	0	0	0	2413.709999999999	1	1	0	1507.69	2	1	73.260002	-1	0	0	23.41	0	1998
50	1999	4034.5042	35.830002	0	0	0	0	2552.94	1	1	0	1901.99	2	2	139.23	0	0	0	394.29999	0	3998
50	2000	4034.5042	35.830002	0	0	0	0	2608.379999999999	1	1	0	2050.62	2	3	55.439999	0	0	0	148.63	0	6000
50	2001	4034.5042	35.830002	0	0	0	0	2724.929999999999	1	1	0	1839.83	2	4	116.55	0	0	0	-210.78999	0	8004
50	2002	4034.5042	35.830002	0	0	0	0	2824.649999999999	1	1	0	1611.88	3	5	99.720001	0	0	0	-227.95	0	10010
50	2003	4034.5042	35.830002	0	0	0	0	2984.309999999999	1	1	0	1694.57	3	6	159.66	0	0	0	82.690002	0	12018
50	2004	4034.5042	35.830002	0	0	0	0	3155.31	1	1	0	1925.15	3	7	171	0	0	0	230.58	0	14028
50	2005	4034.5042	35.830002	0	0	0	0	3207.06	1	1	0	1465.83	3	8	51.75	0	0	0	-459.32001	0	16040
50	2006	4034.5042	35.830002	0	0	0	0	3382.739999999999	1	1	0	1857.26	3	9	175.67999	0	0	0	391.42999	0	18054
50	2007	4034.5042	35.830002	0	0	0	0	3440.699999999999	1	1	0	1543.13	3	10	57.959999	0	0	0	-314.13	0	20070
50	2008	4034.5042	35.830002	0	0	0	0	3560.759999999999	1	1	0	2136.99	3	11	120.06	0	0	0	593.85999	0	22088
50	2009	4034.5042	35.830002	0	0	0	0	3655.619999999999	1	1	0	2369.77	3	12	94.860001	0	0	0	232.78	0	24108
50	2010	4034.5042	35.830002	0	0	0	0	3655.619999999999	1	1	0	1798.21	3	13	0	0	0	0	-571.56	0	26130
51	1984	2911.1936	37.779999	1	0	0	0	873.7200000000001	0	0	0	1792.55	1	1							1984
51	1985	2911.1936	37.779999	1	0	0	0	1064.43	0	0	0	2443.59	1	2	190.71001	0	0	0	651.03998	0	3970
51	1986	2911.1936	37.779999	1	0	0	0	1679.49	0	0	0	1846.59	1	3	615.06	0	0	0	-597	0	5958
51	1987	2911.1936	37.779999	1	0	0	0	1850.49	0	0	0	1421.68	1	4	171	0	0	0	-424.91	0	7948
51	1988	2911.1936	37.779999	1	0	0	0	1891.8	0	0	0	2057.86	1	5	41.310001	0	0	0	636.17999	0	9940
51	1989	2911.1936	37.779999	1	0	0	0	1998.09	0	0	0	1989.79	1	6	106.29	0	0	0	-68.07	0	11934
51	1990	2911.1936	37.779999	1	0	0	0	2028.6	0	0	0	1541.1	1	7	30.51	0	0	0	-448.69	0	13930
51	1991	2911.1936	37.779999	1	0	0	0	2055.599999999999	0	0	0	1673.27	1	8	27	0	0	0	132.17	0	15928
51	1992	2911.1936	37.779999	1	0	0	0	2086.38	0	0	0	1498.9	1	9	30.780001	0	0	0	-174.37	0	17928
51	1993	2911.1936	37.779999	1	0	0	0	2126.879999999999	0	0	0	1401.09	2	10	40.5	0	0	0	-97.809998	0	19930
51	1994	2911.1936	37.779999	1	0	0	0	2214.45	0	0	0	1816.78	2	11	87.57	0	0	0	415.69	0	21934
51	1995	2911.1936	37.779999	1	0	0	0	2226.780000000001	0	0	0	1604.5	2	12	12.33	0	0	0	-212.28	0	23940
51	1996	2911.1936	37.779999	1	0	0	0	2242.710000000001	0	0	0	1616.81	2	13	15.93	0	0	0	12.31	0	25948
51	1997	2911.1936	37.779999	1	0	0	0	2282.76	0	0	0	1484.28	2	14	40.049999	0	0	0	-132.53	0	27958
51	1998	2911.1936	37.779999	1	0	0	0	2428.83	0	0	0	1507.69	2	15	146.07001	0	0	0	23.41	0	29970
51	1999	2911.1936	37.779999	1	0	0	0	2525.940000000001	0	0	0	1901.99	2	16	97.110001	0	0	0	394.29999	0	31984
51	2000	2911.1936	37.779999	1	0	0	0	2529.630000000002	0	0	0	2050.62	2	17	3.6900001	0	0	0	148.63	0	34000
51	2001	2911.1936	37.779999	1	0	0	0	2557.530000000001	0	0	0	1839.83	2	18	27.9	0	0	0	-210.78999	0	36018
51	2002	2911.1936	37.779999	1	0	0	0	2575.800000000001	0	0	0	1611.88	3	19	18.27	0	0	0	-227.95	0	38038
51	2003	2911.1936	37.779999	1	0	0	0	2601.09	0	0	0	1694.57	3	20	25.290001	0	0	0	82.690002	0	40060
51	2004	2911.1936	37.779999	1	0	0	0	2604.780000000001	0	0	0	1925.15	3	21	3.6900001	0	0	0	230.58	0	42084
51	2005	2911.1936	37.779999	1	0	0	0	2611.170000000001	0	0	0	1465.83	3	22	6.3899999	0	0	0	-459.32001	0	44110
51	2006	2911.1936	37.779999	1	0	0	0	2627.01	0	0	0	1857.26	3	23	15.84	0	0	0	391.42999	0	46138
51	2007	2911.1936	37.779999	1	0	0	0	2630.52	0	0	0	1543.13	3	24	3.51	0	0	0	-314.13	0	48168
51	2008	2911.1936	37.779999	1	0	0	0	2633.400000000001	0	0	0	2136.99	3	25	2.8800001	0	0	0	593.85999	0	50200
51	2009	2911.1936	37.779999	1	0	0	0	2667.24	0	0	0	2369.77	3	26	33.84	0	0	0	232.78	0	52234
51	2010	2911.1936	37.779999	1	0	0	0	2667.24	0	0	0	1798.21	3	27	0	0	0	0	-571.56	0	54270
52	1984	3017.7278	41.77	1	0	0	0	143.46	0	1	0	1792.55	1	1							1984
52	1985	3017.7278	41.77	1	0	0	0	266.4900000000001	0	1	0	2443.59	1	2	123.03	0	0	0	651.03998	0	3970
52	1986	3017.7278	41.77	1	0	0	0	573.2099999999998	0	1	0	1846.59	1	3	306.72	0	0	0	-597	0	5958
52	1987	3017.7278	41.77	1	0	0	0	659.1599999999997	0	1	0	1421.68	1	4	85.949997	0	0	0	-424.91	0	7948
52	1988	3017.7278	41.77	1	0	0	0	692.4599999999997	0	1	0	2057.86	1	5	33.299999	0	0	0	636.17999	0	9940
52	1989	3017.7278	41.77	1	0	0	0	968.0399999999997	0	1	0	1989.79	1	6	275.57999	0	0	0	-68.07	0	11934
52	1990	3017.7278	41.77	1	0	0	0	1008.54	0	1	0	1541.1	1	7	40.5	0	0	0	-448.69	0	13930
52	1991	3017.7278	41.77	1	0	0	0	1083.690000000001	0	1	0	1673.27	1	8	75.150002	0	0	0	132.17	0	15928
52	1992	3017.7278	41.77	1	0	0	0	1111.500000000001	0	1	0	1498.9	1	9	27.809999	0	0	0	-174.37	0	17928
52	1993	3017.7278	41.77	1	0	0	0	1143.54	0	1	0	1401.09	2	10	32.040001	0	0	0	-97.809998	0	19930
52	1994	3017.7278	41.77	1	0	0	0	1359.630000000001	0	1	0	1816.78	2	11	216.09	0	0	0	415.69	0	21934
52	1995	3017.7278	41.77	1	0	0	0	1749.240000000001	0	1	0	1604.5	2	12	389.60999	0	0	0	-212.28	0	23940
52	1996	3017.7278	41.77	1	0	0	0	2013.84	0	1	0	1616.81	2	13	264.60001	0	0	0	12.31	0	25948
52	1997	3017.7278	41.77	1	0	0	0	2383.92	0	1	0	1484.28	2	14	370.07999	0	0	0	-132.53	0	27958
52	1998	3017.7278	41.77	1	0	0	0	2485.71	0	1	0	1507.69	2	15	101.79	0	0	0	23.41	0	29970
52	1999	3017.7278	41.77	1	0	0	0	2524.95	0	1	0	1901.99	2	16	39.240002	0	0	0	394.29999	0	31984
52	2000	3017.7278	41.77	1	0	0	0	2540.52	0	1	0	2050.62	2	17	15.57	0	0	0	148.63	0	34000
52	2001	3017.7278	41.77	1	0	0	0	2564.64	0	1	0	1839.83	2	18	24.120001	0	0	0	-210.78999	0	36018
52	2002	3017.7278	41.77	1	0	0	0	2588.67	0	1	0	1611.88	3	19	24.030001	0	0	0	-227.95	0	38038
52	2003	3017.7278	41.77	1	0	0	0	2599.74	0	1	0	1694.57	3	20	11.07	0	0	0	82.690002	0	40060
52	2004	3017.7278	41.77	1	0	0	0	2608.02	0	1	0	1925.15	3	21	8.2799997	0	0	0	230.58	0	42084
52	2005	3017.7278	41.77	1	0	0	0	2610.54	0	1	0	1465.83	3	22	2.52	0	0	0	-459.32001	0	44110
52	2006	3017.7278	41.77	1	0	0	0	2615.85	0	1	0	1857.26	3	23	5.3099999	0	0	0	391.42999	0	46138
52	2007	3017.7278	41.77	1	1	0	0	2616.750000000001	0	1	0	1543.13	3	0	.89999998	1	0	0	-314.13	0	0
52	2008	3017.7278	41.77	1	0	0	0	2618.37	0	1	0	2136.99	3	1	1.62	-1	0	0	593.85999	0	2008
52	2009	3017.7278	41.77	1	0	0	0	2619.09	0	1	0	2369.77	3	2	.72000003	0	0	0	232.78	0	4018
52	2010	3017.7278	41.77	1	0	0	0	2619.09	0	1	0	1798.21	3	3	0	0	0	0	-571.56	0	6030
53	1984	4247.6802	48.049999	1	0	0	0	25.11	0	0	0	1792.55	1	1							1984
53	1985	4247.6802	48.049999	1	0	0	0	27.72	0	0	0	2443.59	1	2	2.6099999	0	0	0	651.03998	0	3970
53	1986	4247.6802	48.049999	1	0	0	0	28.25999999999999	0	0	0	1846.59	1	3	.54000002	0	0	0	-597	0	5958
53	1987	4247.6802	48.049999	1	0	0	0	60.84000000000005	0	0	0	1421.68	1	4	32.580002	0	0	0	-424.91	0	7948
53	1988	4247.6802	48.049999	1	0	0	0	61.02000000000005	0	0	0	2057.86	1	5	.18000001	0	0	0	636.17999	0	9940
53	1989	4247.6802	48.049999	1	0	0	0	73.35000000000004	0	0	0	1989.79	1	6	12.33	0	0	0	-68.07	0	11934
53	1990	4247.6802	48.049999	1	0	0	0	75.87000000000006	0	0	0	1541.1	1	7	2.52	0	0	0	-448.69	0	13930
53	1991	4247.6802	48.049999	1	0	0	0	76.05000000000005	0	0	0	1673.27	1	8	.18000001	0	0	0	132.17	0	15928
53	1992	4247.6802	48.049999	1	0	0	0	101.1600000000001	0	0	0	1498.9	1	9	25.110001	0	0	0	-174.37	0	17928
53	1993	4247.6802	48.049999	1	0	0	0	102.3300000000001	0	0	0	1401.09	2	10	1.17	0	0	0	-97.809998	0	19930
53	1994	4247.6802	48.049999	0	0	0	0	102.78	0	0	0	1816.78	2	11	.44999999	0	0	-1	415.69	0	21934
53	1995	4247.6802	48.049999	1	0	0	0	106.2000000000001	0	0	0	1604.5	2	12	3.4200001	0	0	1	-212.28	0	23940
53	1996	4247.6802	48.049999	1	0	0	0	123.39	0	0	0	1616.81	2	13	17.190001	0	0	0	12.31	0	25948
53	1997	4247.6802	48.049999	1	0	0	0	363.5100000000001	0	0	0	1484.28	2	14	240.12	0	0	0	-132.53	0	27958
53	1998	4247.6802	48.049999	1	0	0	0	665.7300000000001	0	0	0	1507.69	2	15	302.22	0	0	0	23.41	0	29970
53	1999	4247.6802	48.049999	1	0	0	0	920.8799999999999	0	0	0	1901.99	2	16	255.14999	0	0	0	394.29999	0	31984
53	2000	4247.6802	48.049999	1	0	0	0	1072.26	0	0	0	2050.62	2	17	151.38	0	0	0	148.63	0	34000
53	2001	4247.6802	48.049999	1	0	0	0	1230.389999999999	0	0	0	1839.83	2	18	158.13	0	0	0	-210.78999	0	36018
53	2002	4247.6802	48.049999	1	0	0	0	1730.159999999999	0	0	0	1611.88	3	19	499.76999	0	0	0	-227.95	0	38038
53	2003	4247.6802	48.049999	1	0	0	0	2126.61	0	0	0	1694.57	3	20	396.45001	0	0	0	82.690002	0	40060
53	2004	4247.6802	48.049999	1	0	0	0	2623.410000000001	0	0	0	1925.15	3	21	496.79999	0	0	0	230.58	0	42084
53	2005	4247.6802	48.049999	1	0	0	0	2856.060000000001	0	0	0	1465.83	3	22	232.64999	0	0	0	-459.32001	0	44110
53	2006	4247.6802	48.049999	1	0	0	0	3268.260000000001	0	0	0	1857.26	3	23	412.20001	0	0	0	391.42999	0	46138
53	2007	4247.6802	48.049999	1	0	0	0	3442.860000000002	0	0	0	1543.13	3	24	174.60001	0	0	0	-314.13	0	48168
53	2008	4247.6802	48.049999	1	0	0	0	3703.500000000001	0	0	0	2136.99	3	25	260.64001	0	0	0	593.85999	0	50200
53	2009	4247.6802	48.049999	1	0	0	0	3773.610000000001	0	0	0	2369.77	3	26	70.110001	0	0	0	232.78	0	52234
53	2010	4247.6802	48.049999	0	0	0	0	3773.610000000001	0	0	0	1798.21	3	27	0	0	0	-1	-571.56	0	54270
54	1984	3803.7659	48.529999	1	0	0	0	0	0	1	0	1792.55	1	1							1984
54	1985	3803.7659	48.529999	1	0	0	0	.54	0	1	0	2443.59	1	2	.54000002	0	0	0	651.03998	0	3970
54	1986	3803.7659	48.529999	1	0	0	0	.54	0	1	0	1846.59	1	3	0	0	0	0	-597	0	5958
54	1987	3803.7659	48.529999	1	0	0	0	152.7300000000001	0	1	0	1421.68	1	4	152.19	0	0	0	-424.91	0	7948
54	1988	3803.7659	48.529999	1	0	0	0	154.44	0	1	0	2057.86	1	5	1.71	0	0	0	636.17999	0	9940
54	1989	3803.7659	48.529999	1	0	0	0	187.0199999999999	0	1	0	1989.79	1	6	32.580002	0	0	0	-68.07	0	11934
54	1990	3803.7659	48.529999	1	0	0	0	187.8299999999999	0	1	0	1541.1	1	7	.81	0	0	0	-448.69	0	13930
54	1991	3803.7659	48.529999	1	0	0	0	188.1899999999999	0	1	0	1673.27	1	8	.36000001	0	0	0	132.17	0	15928
54	1992	3803.7659	48.529999	1	0	0	0	226.5299999999999	0	1	0	1498.9	1	9	38.34	0	0	0	-174.37	0	17928
54	1993	3803.7659	48.529999	1	1	4	0	251.0999999999999	0	1	0	1401.09	2	0	24.57	1	4	0	-97.809998	0	0
54	1994	3803.7659	48.529999	0	0	0	0	253.2599999999999	0	1	0	1816.78	2	1	2.1600001	-1	-4	-1	415.69	0	1994
54	1995	3803.7659	48.529999	1	0	0	0	295.9200000000001	0	1	0	1604.5	2	2	42.66	0	0	1	-212.28	0	3990
54	1996	3803.7659	48.529999	1	0	0	0	357.6600000000003	0	1	0	1616.81	2	3	61.740002	0	0	0	12.31	0	5988
54	1997	3803.7659	48.529999	1	0	0	0	639.7200000000001	0	1	0	1484.28	2	4	282.06	0	0	0	-132.53	0	7988
54	1998	3803.7659	48.529999	1	0	0	0	989.0999999999992	0	1	0	1507.69	2	5	349.38	0	0	0	23.41	0	9990
54	1999	3803.7659	48.529999	1	0	0	0	1318.319999999999	0	1	0	1901.99	2	6	329.22	0	0	0	394.29999	0	11994
54	2000	3803.7659	48.529999	1	0	0	0	1540.8	0	1	0	2050.62	2	7	222.48	0	0	0	148.63	0	14000
54	2001	3803.7659	48.529999	1	0	0	0	1830.149999999999	0	1	0	1839.83	2	8	289.35001	0	0	0	-210.78999	0	16008
54	2002	3803.7659	48.529999	1	0	0	0	2186.639999999999	0	1	0	1611.88	3	9	356.48999	0	0	0	-227.95	0	18018
54	2003	3803.7659	48.529999	1	0	0	0	2381.580000000001	0	1	0	1694.57	3	10	194.94	0	0	0	82.690002	0	20030
54	2004	3803.7659	48.529999	1	0	0	0	2791.350000000001	0	1	0	1925.15	3	11	409.76999	0	0	0	230.58	0	22044
54	2005	3803.7659	48.529999	1	0	0	0	2924.82	0	1	0	1465.83	3	12	133.47	0	0	0	-459.32001	0	24060
54	2006	3803.7659	48.529999	1	1	0	0	3146.4	0	1	0	1857.26	3	0	221.58	1	0	0	391.42999	0	0
54	2007	3803.7659	48.529999	1	0	0	0	3259.17	0	1	0	1543.13	3	1	112.77	-1	0	0	-314.13	0	2007
54	2008	3803.7659	48.529999	1	0	0	0	3358.35	0	1	0	2136.99	3	2	99.18	0	0	0	593.85999	0	4016
54	2009	3803.7659	48.529999	1	0	0	0	3441.87	0	1	0	2369.77	3	3	83.519997	0	0	0	232.78	0	6027
54	2010	3803.7659	48.529999	1	0	0	0	3441.87	0	1	0	1798.21	3	4	0	0	0	0	-571.56	0	8040
55	1984	4184.2539	43.360001	1	0	0	0	210.42	0	1	0	1792.55	1	1							1984
55	1985	4184.2539	43.360001	1	0	0	0	234.09	0	1	0	2443.59	1	2	23.67	0	0	0	651.03998	0	3970
55	1986	4184.2539	43.360001	1	1	0	0	242.91	0	1	0	1846.59	1	0	8.8199997	1	0	0	-597	0	0
55	1987	4184.2539	43.360001	0	1	0	0	303.9300000000005	0	1	0	1421.68	1	0	61.02	0	0	-1	-424.91	0	0
55	1988	4184.2539	43.360001	1	0	0	0	308.7900000000005	0	1	0	2057.86	1	1	4.8600001	-1	0	1	636.17999	0	1988
55	1989	4184.2539	43.360001	1	0	0	0	316.4400000000005	0	1	0	1989.79	1	2	7.6500001	0	0	0	-68.07	0	3978
55	1990	4184.2539	43.360001	1	0	0	0	322.1100000000005	0	1	0	1541.1	1	3	5.6700001	0	0	0	-448.69	0	5970
55	1991	4184.2539	43.360001	1	0	0	0	322.3800000000005	0	1	0	1673.27	1	4	.27000001	0	0	0	132.17	0	7964
55	1992	4184.2539	43.360001	1	1	1	0	626.9399999999996	0	1	0	1498.9	1	0	304.56	1	1	0	-174.37	0	0
55	1993	4184.2539	43.360001	1	0	0	0	657.5399999999996	0	1	0	1401.09	2	1	30.6	-1	-1	0	-97.809998	0	1993
55	1994	4184.2539	43.360001	1	1	0	0	679.4999999999996	0	1	0	1816.78	2	0	21.959999	1	0	0	415.69	0	0
55	1995	4184.2539	43.360001	1	0	0	0	748.1699999999996	0	1	0	1604.5	2	1	68.669998	-1	0	0	-212.28	0	1995
55	1996	4184.2539	43.360001	1	0	0	0	875.0699999999997	0	1	0	1616.81	2	2	126.9	0	0	0	12.31	0	3992
55	1997	4184.2539	43.360001	1	0	0	0	947.6099999999993	0	1	0	1484.28	2	3	72.540001	0	0	0	-132.53	0	5991
55	1998	4184.2539	43.360001	1	0	0	0	966.0599999999994	0	1	0	1507.69	2	4	18.450001	0	0	0	23.41	0	7992
55	1999	4184.2539	43.360001	1	0	0	0	989.5499999999993	0	1	0	1901.99	2	5	23.49	0	0	0	394.29999	0	9995
55	2000	4184.2539	43.360001	1	0	0	0	1039.77	0	1	0	2050.62	2	6	50.220001	0	0	0	148.63	0	12000
55	2001	4184.2539	43.360001	1	0	0	0	1082.070000000001	0	1	0	1839.83	2	7	42.299999	0	0	0	-210.78999	0	14007
55	2002	4184.2539	43.360001	1	0	0	0	1116.900000000001	0	1	0	1611.88	3	8	34.830002	0	0	0	-227.95	0	16016
55	2003	4184.2539	43.360001	1	0	0	0	1130.760000000001	0	1	0	1694.57	3	9	13.86	0	0	0	82.690002	0	18027
55	2004	4184.2539	43.360001	1	0	0	0	1137.690000000001	0	1	0	1925.15	3	10	6.9299998	0	0	0	230.58	0	20040
55	2005	4184.2539	43.360001	1	0	0	0	1150.020000000002	0	1	0	1465.83	3	11	12.33	0	0	0	-459.32001	0	22055
55	2006	4184.2539	43.360001	1	0	0	0	1156.410000000001	0	1	0	1857.26	3	12	6.3899999	0	0	0	391.42999	0	24072
55	2007	4184.2539	43.360001	1	0	0	0	1159.380000000001	0	1	0	1543.13	3	13	2.97	0	0	0	-314.13	0	26091
55	2008	4184.2539	43.360001	1	0	0	0	1164.240000000001	0	1	0	2136.99	3	14	4.8600001	0	0	0	593.85999	0	28112
55	2009	4184.2539	43.360001	1	0	0	0	1202.58	0	1	0	2369.77	3	15	38.34	0	0	0	232.78	0	30135
55	2010	4184.2539	43.360001	1	0	0	0	1202.58	0	1	0	1798.21	3	16	0	0	0	0	-571.56	0	32160
56	1984	2879.8093	45.860001	1	0	0	0	8.190000000000001	0	0	0	1792.55	1	1							1984
56	1985	2879.8093	45.860001	1	0	0	0	13.05	0	0	0	2443.59	1	2	4.8600001	0	0	0	651.03998	0	3970
56	1986	2879.8093	45.860001	1	0	0	0	17.55	0	0	0	1846.59	1	3	4.5	0	0	0	-597	0	5958
56	1987	2879.8093	45.860001	1	0	0	0	59.22000000000001	0	0	0	1421.68	1	4	41.669998	0	0	0	-424.91	0	7948
56	1988	2879.8093	45.860001	1	0	0	0	59.49	1	0	0	2057.86	1	5	.27000001	0	0	0	636.17999	1	9940
56	1989	2879.8093	45.860001	1	0	0	0	134.46	1	0	0	1989.79	1	6	74.970001	0	0	0	-68.07	0	11934
56	1990	2879.8093	45.860001	1	0	0	0	152.91	1	0	0	1541.1	1	7	18.450001	0	0	0	-448.69	0	13930
56	1991	2879.8093	45.860001	1	0	0	0	192.06	1	0	0	1673.27	1	8	39.150002	0	0	0	132.17	0	15928
56	1992	2879.8093	45.860001	1	0	0	0	361.2600000000003	1	0	0	1498.9	1	9	169.2	0	0	0	-174.37	0	17928
56	1993	2879.8093	45.860001	1	0	0	0	415.8000000000002	1	0	0	1401.09	2	10	54.540001	0	0	0	-97.809998	0	19930
56	1994	2879.8093	45.860001	1	0	0	0	470.9700000000003	1	0	0	1816.78	2	11	55.169998	0	0	0	415.69	0	21934
56	1995	2879.8093	45.860001	1	0	0	0	560.4299999999998	1	0	0	1604.5	2	12	89.459999	0	0	0	-212.28	0	23940
56	1996	2879.8093	45.860001	1	0	0	0	706.9499999999997	1	0	0	1616.81	2	13	146.52	0	0	0	12.31	0	25948
56	1997	2879.8093	45.860001	1	0	0	0	967.77	1	0	0	1484.28	2	14	260.82001	0	0	0	-132.53	0	27958
56	1998	2879.8093	45.860001	1	0	0	0	1173.96	1	0	0	1507.69	2	15	206.19	0	0	0	23.41	0	29970
56	1999	2879.8093	45.860001	1	0	0	0	1450.08	1	0	0	1901.99	2	16	276.12	0	0	0	394.29999	0	31984
56	2000	2879.8093	45.860001	1	0	0	0	1864.080000000001	1	0	0	2050.62	2	17	414	0	0	0	148.63	0	34000
56	2001	2879.8093	45.860001	1	0	0	0	2075.76	1	0	0	1839.83	2	18	211.67999	0	0	0	-210.78999	0	36018
56	2002	2879.8093	45.860001	1	0	0	0	2228.67	1	0	0	1611.88	3	19	152.91	0	0	0	-227.95	0	38038
56	2003	2879.8093	45.860001	1	0	0	0	2336.94	1	0	0	1694.57	3	20	108.27	0	0	0	82.690002	0	40060
56	2004	2879.8093	45.860001	1	0	0	0	2518.74	1	0	0	1925.15	3	21	181.8	0	0	0	230.58	0	42084
56	2005	2879.8093	45.860001	1	0	0	0	2548.8	1	0	0	1465.83	3	22	30.059999	0	0	0	-459.32001	0	44110
56	2006	2879.8093	45.860001	1	0	0	0	2588.67	1	0	0	1857.26	3	23	39.869999	0	0	0	391.42999	0	46138
56	2007	2879.8093	45.860001	1	0	0	0	2623.14	1	0	0	1543.13	3	24	34.470001	0	0	0	-314.13	0	48168
56	2008	2879.8093	45.860001	1	0	0	0	2658.24	1	0	0	2136.99	3	25	35.099998	0	0	0	593.85999	0	50200
56	2009	2879.8093	45.860001	1	0	0	0	2680.65	1	0	0	2369.77	3	26	22.41	0	0	0	232.78	0	52234
56	2010	2879.8093	45.860001	1	0	0	0	2680.65	1	0	0	1798.21	3	27	0	0	0	0	-571.56	0	54270
57	1984	4229.2275	48.419998	1	0	0	0	344.52	0	1	0	1792.55	1	1							1984
57	1985	4229.2275	48.419998	1	0	0	0	660.5099999999999	0	1	0	2443.59	1	2	315.98999	0	0	0	651.03998	0	3970
57	1986	4229.2275	48.419998	1	0	0	0	844.6499999999999	0	1	0	1846.59	1	3	184.14	0	0	0	-597	0	5958
57	1987	4229.2275	48.419998	1	0	0	0	1158.48	0	1	0	1421.68	1	4	313.82999	0	0	0	-424.91	0	7948
57	1988	4229.2275	48.419998	1	0	0	0	1422.45	1	1	0	2057.86	1	5	263.97	0	0	0	636.17999	1	9940
57	1989	4229.2275	48.419998	1	0	0	0	1607.310000000001	1	1	0	1989.79	1	6	184.86	0	0	0	-68.07	0	11934
57	1990	4229.2275	48.419998	1	0	0	0	1654.290000000001	1	1	0	1541.1	1	7	46.98	0	0	0	-448.69	0	13930
57	1991	4229.2275	48.419998	1	0	0	0	1783.080000000001	1	1	0	1673.27	1	8	128.78999	0	0	0	132.17	0	15928
57	1992	4229.2275	48.419998	1	0	0	0	2149.29	1	1	0	1498.9	1	9	366.20999	0	0	0	-174.37	0	17928
57	1993	4229.2275	48.419998	1	0	0	0	2271.51	1	1	0	1401.09	2	10	122.22	0	0	0	-97.809998	0	19930
57	1994	4229.2275	48.419998	1	0	0	0	2377.35	1	1	0	1816.78	2	11	105.84	0	0	0	415.69	0	21934
57	1995	4229.2275	48.419998	1	0	0	0	2568.6	1	1	0	1604.5	2	12	191.25	0	0	0	-212.28	0	23940
57	1996	4229.2275	48.419998	1	0	0	0	2778.120000000001	1	1	0	1616.81	2	13	209.52	0	0	0	12.31	0	25948
57	1997	4229.2275	48.419998	1	0	0	0	3017.790000000001	1	1	0	1484.28	2	14	239.67	0	0	0	-132.53	0	27958
57	1998	4229.2275	48.419998	1	0	0	0	3218.310000000001	1	1	0	1507.69	2	15	200.52	0	0	0	23.41	0	29970
57	1999	4229.2275	48.419998	1	0	0	0	3339.630000000001	1	1	0	1901.99	2	16	121.32	0	0	0	394.29999	0	31984
57	2000	4229.2275	48.419998	1	0	0	0	3417.750000000001	1	1	0	2050.62	2	17	78.120003	0	0	0	148.63	0	34000
57	2001	4229.2275	48.419998	1	0	0	0	3586.95	1	1	0	1839.83	2	18	169.2	0	0	0	-210.78999	0	36018
57	2002	4229.2275	48.419998	1	0	0	0	3692.52	1	1	0	1611.88	3	19	105.57	0	0	0	-227.95	0	38038
57	2003	4229.2275	48.419998	1	0	0	0	3759.12	1	1	0	1694.57	3	20	66.599998	0	0	0	82.690002	0	40060
57	2004	4229.2275	48.419998	1	0	0	0	3897.63	1	1	0	1925.15	3	21	138.50999	0	0	0	230.58	0	42084
57	2005	4229.2275	48.419998	1	0	0	0	3920.58	1	1	0	1465.83	3	22	22.950001	0	0	0	-459.32001	0	44110
57	2006	4229.2275	48.419998	1	0	0	0	3970.44	1	1	0	1857.26	3	23	49.860001	0	0	0	391.42999	0	46138
57	2007	4229.2275	48.419998	1	0	0	0	3995.91	1	1	0	1543.13	3	24	25.469999	0	0	0	-314.13	0	48168
57	2008	4229.2275	48.419998	1	1	0	0	4058.55	1	1	0	2136.99	3	0	62.639999	1	0	0	593.85999	0	0
57	2009	4229.2275	48.419998	1	0	0	0	4083.480000000001	1	1	0	2369.77	3	1	24.93	-1	0	0	232.78	0	2009
57	2010	4229.2275	48.419998	1	0	0	0	4083.480000000001	1	1	0	1798.21	3	2	0	0	0	0	-571.56	0	4020
59	1984	2471.4861	54.93	0	1	0	0	91.17	0	1	0	1792.55	1	0							0
59	1985	2471.4861	54.93	1	0	0	0	202.68	0	1	0	2443.59	1	1	111.51	-1	0	1	651.03998	0	1985
59	1986	2471.4861	54.93	1	0	0	0	291.24	0	1	0	1846.59	1	2	88.559998	0	0	0	-597	0	3972
59	1987	2471.4861	54.93	1	0	0	0	539.1899999999998	0	1	0	1421.68	1	3	247.95	0	0	0	-424.91	0	5961
59	1988	2471.4861	54.93	1	0	0	0	730.2599999999997	0	1	0	2057.86	1	4	191.07001	0	0	0	636.17999	0	7952
59	1989	2471.4861	54.93	1	0	0	0	885.78	0	1	0	1989.79	1	5	155.52	0	0	0	-68.07	0	9945
59	1990	2471.4861	54.93	1	0	0	0	917.64	0	1	0	1541.1	1	6	31.860001	0	0	0	-448.69	0	11940
59	1991	2471.4861	54.93	0	2	0	0	1017.089999999999	0	1	0	1673.27	1	0	99.449997	2	0	-1	132.17	0	0
59	1992	2471.4861	54.93	0	0	0	0	1302.21	0	1	0	1498.9	1	1	285.12	-2	0	0	-174.37	0	1992
59	1993	2471.4861	54.93	0	0	0	0	1384.74	0	1	0	1401.09	2	2	82.529999	0	0	0	-97.809998	0	3986
59	1994	2471.4861	54.93	0	0	0	0	1452.78	0	1	0	1816.78	2	3	68.040001	0	0	0	415.69	0	5982
59	1995	2471.4861	54.93	0	0	0	0	1573.92	0	1	0	1604.5	2	4	121.14	0	0	0	-212.28	0	7980
59	1996	2471.4861	54.93	0	0	0	0	1692.09	0	1	0	1616.81	2	5	118.17	0	0	0	12.31	0	9980
59	1997	2471.4861	54.93	0	0	0	0	1820.79	0	1	0	1484.28	2	6	128.7	0	0	0	-132.53	0	11982
59	1998	2471.4861	54.93	0	0	0	0	1897.65	0	1	0	1507.69	2	7	76.860001	0	0	0	23.41	0	13986
59	1999	2471.4861	54.93	0	0	0	0	1967.4	0	1	0	1901.99	2	8	69.75	0	0	0	394.29999	0	15992
59	2000	2471.4861	54.93	0	0	0	0	2007.9	0	1	0	2050.62	2	9	40.5	0	0	0	148.63	0	18000
59	2001	2471.4861	54.93	0	0	0	0	2072.7	0	1	0	1839.83	2	10	64.800003	0	0	0	-210.78999	0	20010
59	2002	2471.4861	54.93	0	0	0	0	2134.89	0	1	0	1611.88	3	11	62.189999	0	0	0	-227.95	0	22022
59	2003	2471.4861	54.93	0	0	0	0	2172.960000000001	1	1	0	1694.57	3	12	38.07	0	0	0	82.690002	1	24036
59	2004	2471.4861	54.93	0	0	0	0	2239.47	1	1	0	1925.15	3	13	66.510002	0	0	0	230.58	0	26052
59	2005	2471.4861	54.93	0	0	0	0	2261.43	1	1	0	1465.83	3	14	21.959999	0	0	0	-459.32001	0	28070
59	2006	2471.4861	54.93	0	0	0	0	2286.27	1	1	0	1857.26	3	15	24.84	0	0	0	391.42999	0	30090
59	2007	2471.4861	54.93	0	0	0	0	2323.44	1	1	0	1543.13	3	16	37.169998	0	0	0	-314.13	0	32112
59	2008	2471.4861	54.93	0	0	0	0	2348.280000000001	1	1	0	2136.99	3	17	24.84	0	0	0	593.85999	0	34136
59	2009	2471.4861	54.93	0	0	0	0	2363.130000000001	1	1	0	2369.77	3	18	14.85	0	0	0	232.78	0	36162
59	2010	2471.4861	54.93	0	0	0	0	2363.130000000001	1	1	0	1798.21	3	19	0	0	0	0	-571.56	0	38190
60	1984	3653.7727	57.200001	1	0	0	0	285.3	0	1	0	1792.55	1	1							1984
60	1985	3653.7727	57.200001	1	0	0	0	448.38	0	1	0	2443.59	1	2	163.08	0	0	0	651.03998	0	3970
60	1986	3653.7727	57.200001	1	0	0	0	456.48	0	1	0	1846.59	1	3	8.1000004	0	0	0	-597	0	5958
60	1987	3653.7727	57.200001	1	0	0	0	599.31	0	1	0	1421.68	1	4	142.83	0	0	0	-424.91	0	7948
60	1988	3653.7727	57.200001	1	0	0	0	611.1899999999998	0	1	0	2057.86	1	5	11.88	0	0	0	636.17999	0	9940
60	1989	3653.7727	57.200001	1	0	0	0	664.6499999999998	0	1	0	1989.79	1	6	53.459999	0	0	0	-68.07	0	11934
60	1990	3653.7727	57.200001	1	0	0	0	668.6099999999998	0	1	0	1541.1	1	7	3.96	0	0	0	-448.69	0	13930
60	1991	3653.7727	57.200001	1	0	0	0	683.5499999999998	0	1	0	1673.27	1	8	14.94	0	0	0	132.17	0	15928
60	1992	3653.7727	57.200001	1	0	0	0	708.7500000000001	0	1	0	1498.9	1	9	25.200001	0	0	0	-174.37	0	17928
60	1993	3653.7727	57.200001	1	0	0	0	713.7000000000001	0	1	0	1401.09	2	10	4.9499998	0	0	0	-97.809998	0	19930
60	1994	3653.7727	57.200001	1	0	0	0	736.29	0	1	0	1816.78	2	11	22.59	0	0	0	415.69	0	21934
60	1995	3653.7727	57.200001	1	3	0	0	782.1000000000001	0	1	0	1604.5	2	0	45.810001	3	0	0	-212.28	0	0
60	1996	3653.7727	57.200001	0	3	4	0	830.2500000000003	0	1	0	1616.81	2	0	48.150002	0	4	-1	12.31	0	0
60	1997	3653.7727	57.200001	1	0	0	0	1096.74	0	1	0	1484.28	2	1	266.48999	-3	-4	1	-132.53	0	1997
60	1998	3653.7727	57.200001	1	0	0	0	1357.11	1	1	0	1507.69	2	2	260.37	0	0	0	23.41	1	3996
60	1999	3653.7727	57.200001	1	0	0	0	1717.920000000001	1	1	0	1901.99	2	3	360.81	0	0	0	394.29999	0	5997
60	2000	3653.7727	57.200001	1	0	0	0	1903.320000000001	1	1	0	2050.62	2	4	185.39999	0	0	0	148.63	0	8000
60	2001	3653.7727	57.200001	1	0	0	0	2171.97	1	1	0	1839.83	2	5	268.64999	0	0	0	-210.78999	0	10005
60	2002	3653.7727	57.200001	1	0	0	0	2479.77	1	1	0	1611.88	3	6	307.79999	0	0	0	-227.95	0	12012
60	2003	3653.7727	57.200001	1	0	0	0	2648.880000000001	1	1	0	1694.57	3	7	169.11	0	0	0	82.690002	0	14021
60	2004	3653.7727	57.200001	1	0	0	0	3005.73	1	1	0	1925.15	3	8	356.85001	0	0	0	230.58	0	16032
60	2005	3653.7727	57.200001	1	0	0	0	3064.95	1	1	0	1465.83	3	9	59.220001	0	0	0	-459.32001	0	18045
60	2006	3653.7727	57.200001	1	0	0	0	3173.31	1	1	0	1857.26	3	10	108.36	0	0	0	391.42999	0	20060
60	2007	3653.7727	57.200001	1	0	0	0	3242.88	1	1	0	1543.13	3	11	69.57	0	0	0	-314.13	0	22077
60	2008	3653.7727	57.200001	1	0	0	0	3334.68	1	1	0	2136.99	3	12	91.800003	0	0	0	593.85999	0	24096
60	2009	3653.7727	57.200001	1	1	0	0	3380.58	1	1	0	2369.77	3	0	45.900002	1	0	0	232.78	0	0
60	2010	3653.7727	57.200001	1	0	0	0	3380.58	1	1	0	1798.21	3	1	0	-1	0	0	-571.56	0	2010
61	1984	1536.9578	51.830002	1	0	0	0	111.33	0	1	0	1792.55	1	1							1984
61	1985	1536.9578	51.830002	1	0	0	0	262.8	0	1	0	2443.59	1	2	151.47	0	0	0	651.03998	0	3970
61	1986	1536.9578	51.830002	1	0	0	0	292.68	0	1	0	1846.59	1	3	29.879999	0	0	0	-597	0	5958
61	1987	1536.9578	51.830002	1	0	0	0	347.4900000000001	0	1	0	1421.68	1	4	54.810001	0	0	0	-424.91	0	7948
61	1988	1536.9578	51.830002	1	0	0	0	363.3300000000001	0	1	0	2057.86	1	5	15.84	0	0	0	636.17999	0	9940
61	1989	1536.9578	51.830002	1	0	0	0	387.99	0	1	0	1989.79	1	6	24.66	0	0	0	-68.07	0	11934
61	1990	1536.9578	51.830002	1	0	0	0	399.06	0	1	0	1541.1	1	7	11.07	0	0	0	-448.69	0	13930
61	1991	1536.9578	51.830002	1	0	0	0	400.41	0	1	0	1673.27	1	8	1.35	0	0	0	132.17	0	15928
61	1992	1536.9578	51.830002	1	0	0	0	410.3100000000001	0	1	0	1498.9	1	9	9.8999996	0	0	0	-174.37	0	17928
61	1993	1536.9578	51.830002	1	0	0	0	415.2600000000001	0	1	0	1401.09	2	10	4.9499998	0	0	0	-97.809998	0	19930
61	1994	1536.9578	51.830002	1	0	0	0	480.6900000000001	0	1	0	1816.78	2	11	65.43	0	0	0	415.69	0	21934
61	1995	1536.9578	51.830002	1	0	0	0	530.1899999999998	0	1	0	1604.5	2	12	49.5	0	0	0	-212.28	0	23940
61	1996	1536.9578	51.830002	1	0	0	0	569.3399999999998	0	1	0	1616.81	2	13	39.150002	0	0	0	12.31	0	25948
61	1997	1536.9578	51.830002	1	0	0	0	749.0700000000001	0	1	0	1484.28	2	14	179.73	0	0	0	-132.53	0	27958
61	1998	1536.9578	51.830002	1	0	0	0	913.1399999999998	0	1	0	1507.69	2	15	164.07001	0	0	0	23.41	0	29970
61	1999	1536.9578	51.830002	1	0	0	0	995.8499999999999	1	1	0	1901.99	2	16	82.709999	0	0	0	394.29999	1	31984
61	2000	1536.9578	51.830002	1	0	0	0	1030.77	1	1	0	2050.62	2	17	34.919998	0	0	0	148.63	0	34000
61	2001	1536.9578	51.830002	1	0	0	0	1108.71	1	1	0	1839.83	2	18	77.940002	0	0	0	-210.78999	0	36018
61	2002	1536.9578	51.830002	1	0	0	0	1190.25	1	1	0	1611.88	3	19	81.540001	0	0	0	-227.95	0	38038
61	2003	1536.9578	51.830002	1	0	0	0	1235.7	1	1	0	1694.57	3	20	45.450001	0	0	0	82.690002	0	40060
61	2004	1536.9578	51.830002	1	0	0	0	1359.63	1	1	0	1925.15	3	21	123.93	0	0	0	230.58	0	42084
61	2005	1536.9578	51.830002	1	0	0	0	1373.31	1	1	0	1465.83	3	22	13.68	0	0	0	-459.32001	0	44110
61	2006	1536.9578	51.830002	1	0	0	0	1397.16	1	1	0	1857.26	3	23	23.85	0	0	0	391.42999	0	46138
61	2007	1536.9578	51.830002	1	0	0	0	1421.82	1	1	0	1543.13	3	24	24.66	0	0	0	-314.13	0	48168
61	2008	1536.9578	51.830002	1	0	0	0	1437.75	1	1	0	2136.99	3	25	15.93	0	0	0	593.85999	0	50200
61	2009	1536.9578	51.830002	1	1	0	0	1444.14	1	1	0	2369.77	3	0	6.3899999	1	0	0	232.78	0	0
61	2010	1536.9578	51.830002	1	0	0	0	1444.14	1	1	0	1798.21	3	1	0	-1	0	0	-571.56	0	2010
62	1984	3271.2351	49.849998	1	0	0	0	88.2	0	0	0	1792.55	1	1							1984
62	1985	3271.2351	49.849998	1	0	0	0	130.23	0	0	0	2443.59	1	2	42.029999	0	0	0	651.03998	0	3970
62	1986	3271.2351	49.849998	1	0	0	0	145.89	0	0	0	1846.59	1	3	15.66	0	0	0	-597	0	5958
62	1987	3271.2351	49.849998	1	0	0	0	196.5599999999999	0	0	0	1421.68	1	4	50.669998	0	0	0	-424.91	0	7948
62	1988	3271.2351	49.849998	1	0	0	0	215.5499999999999	0	0	0	2057.86	1	5	18.99	0	0	0	636.17999	0	9940
62	1989	3271.2351	49.849998	1	0	0	0	230.4899999999999	0	0	0	1989.79	1	6	14.94	0	0	0	-68.07	0	11934
62	1990	3271.2351	49.849998	1	0	0	0	235.7099999999999	0	0	0	1541.1	1	7	5.2199998	0	0	0	-448.69	0	13930
62	1991	3271.2351	49.849998	1	0	0	0	243.8999999999999	0	0	0	1673.27	1	8	8.1899996	0	0	0	132.17	0	15928
62	1992	3271.2351	49.849998	1	0	0	0	283.0499999999998	0	0	0	1498.9	1	9	39.150002	0	0	0	-174.37	0	17928
62	1993	3271.2351	49.849998	1	0	0	0	288.8999999999998	0	0	0	1401.09	2	10	5.8499999	0	0	0	-97.809998	0	19930
62	1994	3271.2351	49.849998	1	0	0	0	353.5200000000002	0	0	0	1816.78	2	11	64.620003	0	0	0	415.69	0	21934
62	1995	3271.2351	49.849998	1	0	0	0	384.2100000000003	0	0	0	1604.5	2	12	30.690001	0	0	0	-212.28	0	23940
62	1996	3271.2351	49.849998	1	0	0	0	443.5200000000002	0	0	0	1616.81	2	13	59.310001	0	0	0	12.31	0	25948
62	1997	3271.2351	49.849998	1	0	0	0	707.9399999999995	0	0	0	1484.28	2	14	264.42001	0	0	0	-132.53	0	27958
62	1998	3271.2351	49.849998	1	0	0	0	1002.959999999999	0	0	0	1507.69	2	15	295.01999	0	0	0	23.41	0	29970
62	1999	3271.2351	49.849998	1	0	0	0	1235.519999999999	1	0	0	1901.99	2	16	232.56	0	0	0	394.29999	1	31984
62	2000	3271.2351	49.849998	1	0	0	0	1585.080000000001	1	0	0	2050.62	2	17	349.56	0	0	0	148.63	0	34000
62	2001	3271.2351	49.849998	1	0	0	0	1788.66	1	0	0	1839.83	2	18	203.58	0	0	0	-210.78999	0	36018
62	2002	3271.2351	49.849998	1	0	0	0	2012.31	1	0	0	1611.88	3	19	223.64999	0	0	0	-227.95	0	38038
62	2003	3271.2351	49.849998	1	0	0	0	2175.209999999999	1	0	0	1694.57	3	20	162.89999	0	0	0	82.690002	0	40060
62	2004	3271.2351	49.849998	1	0	0	0	2547	1	0	0	1925.15	3	21	371.79001	0	0	0	230.58	0	42084
62	2005	3271.2351	49.849998	1	0	0	0	2630.250000000001	1	0	0	1465.83	3	22	83.25	0	0	0	-459.32001	0	44110
62	2006	3271.2351	49.849998	1	0	0	0	2759.58	1	0	0	1857.26	3	23	129.33	0	0	0	391.42999	0	46138
62	2007	3271.2351	49.849998	1	0	0	0	2899.26	1	0	0	1543.13	3	24	139.67999	0	0	0	-314.13	0	48168
62	2008	3271.2351	49.849998	1	0	0	0	2958.210000000001	1	0	0	2136.99	3	25	58.950001	0	0	0	593.85999	0	50200
62	2009	3271.2351	49.849998	1	0	0	0	3007.980000000001	1	0	0	2369.77	3	26	49.77	0	0	0	232.78	0	52234
62	2010	3271.2351	49.849998	1	0	0	0	3007.980000000001	1	0	0	1798.21	3	27	0	0	0	0	-571.56	0	54270
63	1984	8129.646	51.599998	1	0	0	0	131.7600000000001	0	0	0	1792.55	1	1							1984
63	1985	8129.646	51.599998	1	0	0	0	210.78	0	0	0	2443.59	1	2	79.019997	0	0	0	651.03998	0	3970
63	1986	8129.646	51.599998	1	0	0	0	257.22	0	0	0	1846.59	1	3	46.439999	0	0	0	-597	0	5958
63	1987	8129.646	51.599998	1	0	0	0	508.6800000000006	0	0	0	1421.68	1	4	251.46001	0	0	0	-424.91	0	7948
63	1988	8129.646	51.599998	1	0	0	0	665.8199999999995	0	0	0	2057.86	1	5	157.14	0	0	0	636.17999	0	9940
63	1989	8129.646	51.599998	1	0	0	0	757.4399999999995	0	0	0	1989.79	1	6	91.620003	0	0	0	-68.07	0	11934
63	1990	8129.646	51.599998	1	0	0	0	790.2899999999994	0	0	0	1541.1	1	7	32.849998	0	0	0	-448.69	0	13930
63	1991	8129.646	51.599998	1	0	0	0	916.0199999999994	0	0	0	1673.27	1	8	125.73	0	0	0	132.17	0	15928
63	1992	8129.646	51.599998	1	0	0	0	1049.49	0	0	0	1498.9	1	9	133.47	0	0	0	-174.37	0	17928
63	1993	8129.646	51.599998	1	0	0	0	1101.6	0	0	0	1401.09	2	10	52.110001	0	0	0	-97.809998	0	19930
63	1994	8129.646	51.599998	1	0	0	0	1273.230000000001	0	0	0	1816.78	2	11	171.63	0	0	0	415.69	0	21934
63	1995	8129.646	51.599998	1	0	0	0	1801.800000000001	0	0	0	1604.5	2	12	528.57001	0	0	0	-212.28	0	23940
63	1996	8129.646	51.599998	1	0	0	0	2270.61	0	0	0	1616.81	2	13	468.81	0	0	0	12.31	0	25948
63	1997	8129.646	51.599998	1	0	0	0	3254.850000000001	0	0	0	1484.28	2	14	984.23999	0	0	0	-132.53	0	27958
63	1998	8129.646	51.599998	1	0	0	0	3641.22	0	0	0	1507.69	2	15	386.37	0	0	0	23.41	0	29970
63	1999	8129.646	51.599998	0	0	0	0	4458.150000000001	0	0	0	1901.99	2	16	816.92999	0	0	-1	394.29999	0	31984
63	2000	8129.646	51.599998	0	0	0	0	5131.350000000006	0	0	0	2050.62	2	17	673.20001	0	0	0	148.63	0	34000
63	2001	8129.646	51.599998	0	0	0	0	5619.060000000003	0	0	0	1839.83	2	18	487.70999	0	0	0	-210.78999	0	36018
63	2002	8129.646	51.599998	0	0	0	0	6153.210000000001	0	0	0	1611.88	3	19	534.15002	0	0	0	-227.95	0	38038
63	2003	8129.646	51.599998	0	0	0	0	6410.790000000002	1	0	0	1694.57	3	20	257.57999	0	0	0	82.690002	1	40060
63	2004	8129.646	51.599998	0	0	0	0	6924.150000000002	1	0	0	1925.15	3	21	513.35999	0	0	0	230.58	0	42084
63	2005	8129.646	51.599998	0	0	0	0	7065.090000000002	1	0	0	1465.83	3	22	140.94	0	0	0	-459.32001	0	44110
63	2006	8129.646	51.599998	0	0	0	0	7202.700000000003	1	0	0	1857.26	3	23	137.61	0	0	0	391.42999	0	46138
63	2007	8129.646	51.599998	0	0	0	0	7299.450000000002	1	0	0	1543.13	3	24	96.75	0	0	0	-314.13	0	48168
63	2008	8129.646	51.599998	0	0	0	0	7390.890000000001	1	0	0	2136.99	3	25	91.440002	0	0	0	593.85999	0	50200
63	2009	8129.646	51.599998	0	0	0	0	7448.400000000002	1	0	0	2369.77	3	26	57.509998	0	0	0	232.78	0	52234
63	2010	8129.646	51.599998	0	0	0	0	7448.400000000002	1	0	0	1798.21	3	27	0	0	0	0	-571.56	0	54270
64	1984	6362.646	49.349998	1	0	0	0	208.53	0	0	0	1792.55	1	1							1984
64	1985	6362.646	49.349998	1	0	0	0	579.06	0	0	0	2443.59	1	2	370.53	0	0	0	651.03998	0	3970
64	1986	6362.646	49.349998	1	0	0	0	829.9800000000001	0	0	0	1846.59	1	3	250.92	0	0	0	-597	0	5958
64	1987	6362.646	49.349998	1	0	0	0	1282.59	0	0	0	1421.68	1	4	452.60999	0	0	0	-424.91	0	7948
64	1988	6362.646	49.349998	1	0	0	0	1393.29	0	0	0	2057.86	1	5	110.7	0	0	0	636.17999	0	9940
64	1989	6362.646	49.349998	1	0	0	0	1476	0	0	0	1989.79	1	6	82.709999	0	0	0	-68.07	0	11934
64	1990	6362.646	49.349998	1	0	0	0	1574.19	0	0	0	1541.1	1	7	98.190002	0	0	0	-448.69	0	13930
64	1991	6362.646	49.349998	1	0	0	0	1701.63	0	0	0	1673.27	1	8	127.44	0	0	0	132.17	0	15928
64	1992	6362.646	49.349998	1	0	0	0	2335.589999999997	0	0	0	1498.9	1	9	633.96002	0	0	0	-174.37	0	17928
64	1993	6362.646	49.349998	1	0	0	0	2455.289999999997	0	0	0	1401.09	2	10	119.7	0	0	0	-97.809998	0	19930
64	1994	6362.646	49.349998	1	0	0	0	2988.899999999999	0	0	0	1816.78	2	11	533.60999	0	0	0	415.69	0	21934
64	1995	6362.646	49.349998	1	0	0	0	3787.109999999998	0	0	0	1604.5	2	12	798.21002	0	0	0	-212.28	0	23940
64	1996	6362.646	49.349998	1	0	0	0	4120.650000000002	0	0	0	1616.81	2	13	333.54001	0	0	0	12.31	0	25948
64	1997	6362.646	49.349998	1	0	0	0	4625.010000000004	0	0	0	1484.28	2	14	504.35999	0	0	0	-132.53	0	27958
64	1998	6362.646	49.349998	1	0	0	0	4709.250000000003	0	0	0	1507.69	2	15	84.239998	0	0	0	23.41	0	29970
64	1999	6362.646	49.349998	1	0	0	0	5376.150000000002	0	0	0	1901.99	2	16	666.90002	0	0	0	394.29999	0	31984
64	2000	6362.646	49.349998	1	0	0	0	5609.790000000003	0	0	0	2050.62	2	17	233.64	0	0	0	148.63	0	34000
64	2001	6362.646	49.349998	1	0	0	0	5705.190000000001	0	0	0	1839.83	2	18	95.400002	0	0	0	-210.78999	0	36018
64	2002	6362.646	49.349998	1	0	0	0	5770.530000000002	0	0	0	1611.88	3	19	65.339996	0	0	0	-227.95	0	38038
64	2003	6362.646	49.349998	1	0	0	0	5790.780000000002	0	0	0	1694.57	3	20	20.25	0	0	0	82.690002	0	40060
64	2004	6362.646	49.349998	1	0	0	0	5825.700000000002	0	0	0	1925.15	3	21	34.919998	0	0	0	230.58	0	42084
64	2005	6362.646	49.349998	1	0	0	0	5835.150000000001	0	0	0	1465.83	3	22	9.4499998	0	0	0	-459.32001	0	44110
64	2006	6362.646	49.349998	1	0	0	0	5857.290000000001	0	0	0	1857.26	3	23	22.139999	0	0	0	391.42999	0	46138
64	2007	6362.646	49.349998	1	0	0	0	5868.090000000001	0	0	0	1543.13	3	24	10.8	0	0	0	-314.13	0	48168
64	2008	6362.646	49.349998	1	0	0	0	5883.210000000001	0	0	0	2136.99	3	25	15.12	0	0	0	593.85999	0	50200
64	2009	6362.646	49.349998	1	0	0	0	5894.460000000001	0	0	0	2369.77	3	26	11.25	0	0	0	232.78	0	52234
64	2010	6362.646	49.349998	1	0	0	0	5894.460000000001	0	0	0	1798.21	3	27	0	0	0	0	-571.56	0	54270
65	1984	3198.8369	55.119999	1	0	0	0	28.8	0	0	0	1792.55	1	1							1984
65	1985	3198.8369	55.119999	1	0	0	0	37.53	0	0	0	2443.59	1	2	8.7299995	0	0	0	651.03998	0	3970
65	1986	3198.8369	55.119999	1	0	0	0	38.07	0	0	0	1846.59	1	3	.54000002	0	0	0	-597	0	5958
65	1987	3198.8369	55.119999	1	0	0	0	65.97000000000001	0	0	0	1421.68	1	4	27.9	0	0	0	-424.91	0	7948
65	1988	3198.8369	55.119999	1	0	0	0	76.77000000000001	0	0	0	2057.86	1	5	10.8	0	0	0	636.17999	0	9940
65	1989	3198.8369	55.119999	1	0	0	0	83.88	0	0	0	1989.79	1	6	7.1100001	0	0	0	-68.07	0	11934
65	1990	3198.8369	55.119999	1	0	0	0	87.92999999999998	0	0	0	1541.1	1	7	4.0500002	0	0	0	-448.69	0	13930
65	1991	3198.8369	55.119999	1	0	0	0	88.10999999999999	0	0	0	1673.27	1	8	.18000001	0	0	0	132.17	0	15928
65	1992	3198.8369	55.119999	1	0	0	0	95.13	0	0	0	1498.9	1	9	7.02	0	0	0	-174.37	0	17928
65	1993	3198.8369	55.119999	1	0	0	0	99.81	0	0	0	1401.09	2	10	4.6799998	0	0	0	-97.809998	0	19930
65	1994	3198.8369	55.119999	1	0	0	0	106.92	0	0	0	1816.78	2	11	7.1100001	0	0	0	415.69	0	21934
65	1995	3198.8369	55.119999	1	0	0	0	241.3799999999999	0	0	0	1604.5	2	12	134.46001	0	0	0	-212.28	0	23940
65	1996	3198.8369	55.119999	1	0	0	0	346.5000000000001	0	0	0	1616.81	2	13	105.12	0	0	0	12.31	0	25948
65	1997	3198.8369	55.119999	1	0	0	0	829.1699999999996	0	0	0	1484.28	2	14	482.67001	0	0	0	-132.53	0	27958
65	1998	3198.8369	55.119999	1	0	0	0	970.7399999999998	0	0	0	1507.69	2	15	141.57001	0	0	0	23.41	0	29970
65	1999	3198.8369	55.119999	1	0	0	0	1246.05	0	0	0	1901.99	2	16	275.31	0	0	0	394.29999	0	31984
65	2000	3198.8369	55.119999	1	0	0	0	1500.12	0	0	0	2050.62	2	17	254.07001	0	0	0	148.63	0	34000
65	2001	3198.8369	55.119999	1	0	0	0	1831.320000000001	0	0	0	1839.83	2	18	331.20001	0	0	0	-210.78999	0	36018
65	2002	3198.8369	55.119999	1	0	0	0	2170.260000000001	0	0	0	1611.88	3	19	338.94	0	0	0	-227.95	0	38038
65	2003	3198.8369	55.119999	1	0	0	0	2331.180000000001	0	0	0	1694.57	3	20	160.92	0	0	0	82.690002	0	40060
65	2004	3198.8369	55.119999	1	0	0	0	2609.64	0	0	0	1925.15	3	21	278.45999	0	0	0	230.58	0	42084
65	2005	3198.8369	55.119999	1	0	0	0	2677.500000000001	0	0	0	1465.83	3	22	67.860001	0	0	0	-459.32001	0	44110
65	2006	3198.8369	55.119999	1	0	0	0	2777.67	1	0	0	1857.26	3	23	100.17	0	0	0	391.42999	1	46138
65	2007	3198.8369	55.119999	1	0	0	0	2826.09	1	0	0	1543.13	3	24	48.419998	0	0	0	-314.13	0	48168
65	2008	3198.8369	55.119999	1	0	0	0	2892.87	1	0	0	2136.99	3	25	66.779999	0	0	0	593.85999	0	50200
65	2009	3198.8369	55.119999	1	0	0	0	2944.17	1	0	0	2369.77	3	26	51.299999	0	0	0	232.78	0	52234
65	2010	3198.8369	55.119999	1	0	0	0	2944.17	1	0	0	1798.21	3	27	0	0	0	0	-571.56	0	54270
66	1984	3160.1804	46.240002	1	0	0	0	505.26	0	0	0	1792.55	1	1							1984
66	1985	3160.1804	46.240002	1	0	0	0	555.4800000000001	0	0	0	2443.59	1	2	50.220001	0	0	0	651.03998	0	3970
66	1986	3160.1804	46.240002	1	0	0	0	560.61	0	0	0	1846.59	1	3	5.1300001	0	0	0	-597	0	5958
66	1987	3160.1804	46.240002	1	0	0	0	601.2000000000001	0	0	0	1421.68	1	4	40.59	0	0	0	-424.91	0	7948
66	1988	3160.1804	46.240002	1	0	0	0	605.2500000000001	0	0	0	2057.86	1	5	4.0500002	0	0	0	636.17999	0	9940
66	1989	3160.1804	46.240002	1	0	0	0	609.9300000000001	0	0	0	1989.79	1	6	4.6799998	0	0	0	-68.07	0	11934
66	1990	3160.1804	46.240002	1	0	0	0	619.38	0	0	0	1541.1	1	7	9.4499998	0	0	0	-448.69	0	13930
66	1991	3160.1804	46.240002	1	0	0	0	619.38	0	0	0	1673.27	1	8	0	0	0	0	132.17	0	15928
66	1992	3160.1804	46.240002	1	0	0	0	681.6600000000002	0	0	0	1498.9	1	9	62.279999	0	0	0	-174.37	0	17928
66	1993	3160.1804	46.240002	1	0	0	0	720.4500000000002	0	0	0	1401.09	2	10	38.790001	0	0	0	-97.809998	0	19930
66	1994	3160.1804	46.240002	1	0	0	0	751.6800000000002	0	0	0	1816.78	2	11	31.23	0	0	0	415.69	0	21934
66	1995	3160.1804	46.240002	1	0	0	0	807.9300000000001	0	0	0	1604.5	2	12	56.25	0	0	0	-212.28	0	23940
66	1996	3160.1804	46.240002	1	0	0	0	875.25	0	0	0	1616.81	2	13	67.32	0	0	0	12.31	0	25948
66	1997	3160.1804	46.240002	1	0	0	0	1004.67	0	0	0	1484.28	2	14	129.42	0	0	0	-132.53	0	27958
66	1998	3160.1804	46.240002	1	0	0	0	1049.94	0	0	0	1507.69	2	15	45.27	0	0	0	23.41	0	29970
66	1999	3160.1804	46.240002	1	0	0	0	1249.11	1	0	0	1901.99	2	16	199.17	0	0	0	394.29999	1	31984
66	2000	3160.1804	46.240002	1	0	0	0	1355.31	1	0	0	2050.62	2	17	106.2	0	0	0	148.63	0	34000
66	2001	3160.1804	46.240002	1	0	0	0	1468.62	1	0	0	1839.83	2	18	113.31	0	0	0	-210.78999	0	36018
66	2002	3160.1804	46.240002	1	0	0	0	1858.77	1	0	0	1611.88	3	19	390.14999	0	0	0	-227.95	0	38038
66	2003	3160.1804	46.240002	1	0	0	0	2036.16	1	0	0	1694.57	3	20	177.39	0	0	0	82.690002	0	40060
66	2004	3160.1804	46.240002	1	0	0	0	2223.09	1	0	0	1925.15	3	21	186.92999	0	0	0	230.58	0	42084
66	2005	3160.1804	46.240002	1	0	0	0	2310.75	1	0	0	1465.83	3	22	87.660004	0	0	0	-459.32001	0	44110
66	2006	3160.1804	46.240002	1	0	0	0	2424.69	1	0	0	1857.26	3	23	113.94	0	0	0	391.42999	0	46138
66	2007	3160.1804	46.240002	1	0	0	0	2504.159999999999	1	0	0	1543.13	3	24	79.470001	0	0	0	-314.13	0	48168
66	2008	3160.1804	46.240002	1	0	0	0	2623.769999999999	1	0	0	2136.99	3	25	119.61	0	0	0	593.85999	0	50200
66	2009	3160.1804	46.240002	1	0	0	0	2681.639999999999	1	0	0	2369.77	3	26	57.869999	0	0	0	232.78	0	52234
66	2010	3160.1804	46.240002	1	0	0	0	2681.639999999999	1	0	0	1798.21	3	27	0	0	0	0	-571.56	0	54270
67	1984	3537.3494	40.07	1	0	0	0	2.97	0	1	0	1792.55	1	1							1984
67	1985	3537.3494	40.07	1	0	0	0	13.23	0	1	0	2443.59	1	2	10.26	0	0	0	651.03998	0	3970
67	1986	3537.3494	40.07	1	1	0	0	37.52999999999999	0	1	0	1846.59	1	0	24.299999	1	0	0	-597	0	0
67	1987	3537.3494	40.07	1	0	0	0	85.14000000000004	0	1	0	1421.68	1	1	47.610001	-1	0	0	-424.91	0	1987
67	1988	3537.3494	40.07	1	0	0	0	105.1200000000001	0	1	0	2057.86	1	2	19.98	0	0	0	636.17999	0	3976
67	1989	3537.3494	40.07	0	0	0	0	186.75	0	1	0	1989.79	1	3	81.629997	0	0	-1	-68.07	0	5967
67	1990	3537.3494	40.07	1	0	0	0	216.27	0	1	0	1541.1	1	4	29.52	0	0	1	-448.69	0	7960
67	1991	3537.3494	40.07	1	0	0	0	295.02	0	1	0	1673.27	1	5	78.75	0	0	0	132.17	0	9955
67	1992	3537.3494	40.07	1	0	0	0	757.8900000000001	0	1	0	1498.9	1	6	462.87	0	0	0	-174.37	0	11952
67	1993	3537.3494	40.07	1	0	0	0	944.6400000000002	0	1	0	1401.09	2	7	186.75	0	0	0	-97.809998	0	13951
67	1994	3537.3494	40.07	1	0	0	0	1186.199999999999	0	1	0	1816.78	2	8	241.56	0	0	0	415.69	0	15952
67	1995	3537.3494	40.07	1	0	0	0	1525.05	0	1	0	1604.5	2	9	338.85001	0	0	0	-212.28	0	17955
67	1996	3537.3494	40.07	1	1	0	0	1759.05	0	1	0	1616.81	2	0	234	1	0	0	12.31	0	0
67	1997	3537.3494	40.07	0	1	0	0	2136.51	0	1	0	1484.28	2	0	377.45999	0	0	-1	-132.53	0	0
67	1998	3537.3494	40.07	1	0	0	0	2252.52	0	1	0	1507.69	2	1	116.01	-1	0	1	23.41	0	1998
67	1999	3537.3494	40.07	1	0	0	0	2475.899999999999	1	1	0	1901.99	2	2	223.38	0	0	0	394.29999	1	3998
67	2000	3537.3494	40.07	1	0	0	0	2646.809999999999	1	1	0	2050.62	2	3	170.91	0	0	0	148.63	0	6000
67	2001	3537.3494	40.07	1	0	0	0	2781.359999999999	1	1	0	1839.83	2	4	134.55	0	0	0	-210.78999	0	8004
67	2002	3537.3494	40.07	1	0	0	0	2950.559999999999	1	1	0	1611.88	3	5	169.2	0	0	0	-227.95	0	10010
67	2003	3537.3494	40.07	1	0	0	0	3049.109999999999	1	1	0	1694.57	3	6	98.550003	0	0	0	82.690002	0	12018
67	2004	3537.3494	40.07	1	0	0	0	3165.12	1	1	0	1925.15	3	7	116.01	0	0	0	230.58	0	14028
67	2005	3537.3494	40.07	1	9	0	0	3201.39	1	1	0	1465.83	3	0	36.27	9	0	0	-459.32001	0	0
67	2006	3537.3494	40.07	0	14	0	0	3254.67	1	1	0	1857.26	3	0	53.279999	5	0	-1	391.42999	0	0
67	2007	3537.3494	40.07	1	6	1	0	3284.82	1	1	0	1543.13	3	0	30.15	-8	1	1	-314.13	0	0
67	2008	3537.3494	40.07	0	2	0	0	3321.63	1	1	0	2136.99	3	0	36.810001	-4	-1	-1	593.85999	0	0
67	2009	3537.3494	40.07	0	1	0	0	3346.74	1	1	0	2369.77	3	0	25.110001	-1	0	0	232.78	0	0
67	2010	3537.3494	40.07	0	0	0	0	3346.74	1	1	0	1798.21	3	1	0	-1	0	0	-571.56	0	2010
68	1984	7785.1147	29.85	1	0	0	0	587.7000000000001	0	1	0	1792.55	1	1							1984
68	1985	7785.1147	29.85	1	0	0	0	862.1999999999999	0	1	0	2443.59	1	2	274.5	0	0	0	651.03998	0	3970
68	1986	7785.1147	29.85	1	0	0	0	1017.36	0	1	0	1846.59	1	3	155.16	0	0	0	-597	0	5958
68	1987	7785.1147	29.85	1	1	1	0	1399.319999999999	0	1	0	1421.68	1	0	381.95999	1	1	0	-424.91	0	0
68	1988	7785.1147	29.85	1	0	0	0	1574.639999999999	0	1	0	2057.86	1	1	175.32001	-1	-1	0	636.17999	0	1988
68	1989	7785.1147	29.85	1	0	0	0	1791.089999999998	0	1	0	1989.79	1	2	216.45	0	0	0	-68.07	0	3978
68	1990	7785.1147	29.85	1	0	0	0	1910.519999999998	0	1	0	1541.1	1	3	119.43	0	0	0	-448.69	0	5970
68	1991	7785.1147	29.85	1	0	0	0	2010.239999999998	0	1	0	1673.27	1	4	99.720001	0	0	0	132.17	0	7964
68	1992	7785.1147	29.85	1	0	0	0	2205.99	0	1	0	1498.9	1	5	195.75	0	0	0	-174.37	0	9960
68	1993	7785.1147	29.85	1	0	0	0	2284.47	0	1	0	1401.09	2	6	78.480003	0	0	0	-97.809998	0	11958
68	1994	7785.1147	29.85	1	0	0	0	2306.519999999999	0	1	0	1816.78	2	7	22.049999	0	0	0	415.69	0	13958
68	1995	7785.1147	29.85	1	0	0	0	2394.359999999998	0	1	0	1604.5	2	8	87.839996	0	0	0	-212.28	0	15960
68	1996	7785.1147	29.85	1	1	3	0	2459.43	0	1	0	1616.81	2	0	65.07	1	3	0	12.31	0	0
68	1997	7785.1147	29.85	1	0	0	0	2685.690000000001	1	1	0	1484.28	2	1	226.25999	-1	-3	0	-132.53	1	1997
68	1998	7785.1147	29.85	1	7	0	0	3340.260000000001	1	1	0	1507.69	2	0	654.57001	7	0	0	23.41	0	0
68	1999	7785.1147	29.85	1	0	0	0	4231.170000000007	1	1	0	1901.99	2	1	890.90997	-7	0	0	394.29999	0	1999
68	2000	7785.1147	29.85	1	0	0	0	4643.730000000015	1	1	0	2050.62	2	2	412.56	0	0	0	148.63	0	4000
68	2001	7785.1147	29.85	1	0	0	0	5237.820000000013	1	1	0	1839.83	2	3	594.09003	0	0	0	-210.78999	0	6003
68	2002	7785.1147	29.85	1	1	0	0	5848.740000000012	1	1	0	1611.88	3	0	610.91998	1	0	0	-227.95	0	0
68	2003	7785.1147	29.85	1	1	0	0	6246.720000000009	1	1	0	1694.57	3	0	397.98001	0	0	0	82.690002	0	0
68	2004	7785.1147	29.85	1	10	0	0	6629.58000000001	1	1	0	1925.15	3	0	382.85999	9	0	0	230.58	0	0
68	2005	7785.1147	29.85	1	16	0	0	6825.600000000009	1	1	0	1465.83	3	0	196.02	6	0	0	-459.32001	0	0
68	2006	7785.1147	29.85	0	8	0	0	7048.890000000008	1	1	0	1857.26	3	0	223.28999	-8	0	-1	391.42999	0	0
68	2007	7785.1147	29.85	0	3	0	0	7123.230000000009	1	1	0	1543.13	3	0	74.339996	-5	0	0	-314.13	0	0
68	2008	7785.1147	29.85	0	0	0	0	7260.930000000004	1	1	0	2136.99	3	1	137.7	-3	0	0	593.85999	0	2008
68	2009	7785.1147	29.85	0	3	0	0	7334.100000000003	1	1	0	2369.77	3	0	73.169998	3	0	0	232.78	0	0
68	2010	7785.1147	29.85	0	0	0	0	7334.100000000003	1	1	0	1798.21	3	1	0	-3	0	0	-571.56	0	2010
69	1984	3923.6877	28.219999	1	0	0	0	6.39	0	0	0	1792.55	1	1							1984
69	1985	3923.6877	28.219999	1	0	0	0	15.12	0	0	0	2443.59	1	2	8.7299995	0	0	0	651.03998	0	3970
69	1986	3923.6877	28.219999	1	0	0	0	15.3	0	0	0	1846.59	1	3	.18000001	0	0	0	-597	0	5958
69	1987	3923.6877	28.219999	1	0	0	0	70.56000000000002	0	0	0	1421.68	1	4	55.259998	0	0	0	-424.91	0	7948
69	1988	3923.6877	28.219999	1	0	0	0	101.25	0	0	0	2057.86	1	5	30.690001	0	0	0	636.17999	0	9940
69	1989	3923.6877	28.219999	1	0	0	0	235.17	0	0	0	1989.79	1	6	133.92	0	0	0	-68.07	0	11934
69	1990	3923.6877	28.219999	1	0	0	0	334.5299999999998	0	0	0	1541.1	1	7	99.360001	0	0	0	-448.69	0	13930
69	1991	3923.6877	28.219999	1	0	0	0	489.2400000000001	0	0	0	1673.27	1	8	154.71001	0	0	0	132.17	0	15928
69	1992	3923.6877	28.219999	1	0	0	0	909.1799999999996	0	0	0	1498.9	1	9	419.94	0	0	0	-174.37	0	17928
69	1993	3923.6877	28.219999	1	0	0	0	1074.419999999999	0	0	0	1401.09	2	10	165.24001	0	0	0	-97.809998	0	19930
69	1994	3923.6877	28.219999	1	0	0	0	1229.399999999999	0	0	0	1816.78	2	11	154.98	0	0	0	415.69	0	21934
69	1995	3923.6877	28.219999	1	0	0	0	1558.62	1	0	0	1604.5	2	12	329.22	0	0	0	-212.28	1	23940
69	1996	3923.6877	28.219999	1	0	0	0	1763.19	1	0	0	1616.81	2	13	204.57001	0	0	0	12.31	0	25948
69	1997	3923.6877	28.219999	1	0	0	0	2144.61	1	0	0	1484.28	2	14	381.42001	0	0	0	-132.53	0	27958
69	1998	3923.6877	28.219999	1	0	0	0	2445.39	1	0	0	1507.69	2	15	300.78	0	0	0	23.41	0	29970
69	1999	3923.6877	28.219999	1	0	0	0	2659.23	1	0	0	1901.99	2	16	213.84	0	0	0	394.29999	0	31984
69	2000	3923.6877	28.219999	1	0	0	0	2743.2	1	0	0	2050.62	2	17	83.970001	0	0	0	148.63	0	34000
69	2001	3923.6877	28.219999	1	0	0	0	2899.98	1	0	0	1839.83	2	18	156.78	0	0	0	-210.78999	0	36018
69	2002	3923.6877	28.219999	1	0	0	0	3017.88	1	0	0	1611.88	3	19	117.9	0	0	0	-227.95	0	38038
69	2003	3923.6877	28.219999	1	0	0	0	3095.460000000001	1	0	0	1694.57	3	20	77.580002	0	0	0	82.690002	0	40060
69	2004	3923.6877	28.219999	1	0	0	0	3258.09	1	0	0	1925.15	3	21	162.63	0	0	0	230.58	0	42084
69	2005	3923.6877	28.219999	1	0	0	0	3332.16	1	0	0	1465.83	3	22	74.07	0	0	0	-459.32001	0	44110
69	2006	3923.6877	28.219999	1	0	0	0	3430.44	1	0	0	1857.26	3	23	98.279999	0	0	0	391.42999	0	46138
69	2007	3923.6877	28.219999	1	0	0	0	3474	1	0	0	1543.13	3	24	43.560001	0	0	0	-314.13	0	48168
69	2008	3923.6877	28.219999	1	0	0	0	3558.869999999999	1	0	0	2136.99	3	25	84.870003	0	0	0	593.85999	0	50200
69	2009	3923.6877	28.219999	1	0	0	0	3633.750000000001	1	0	0	2369.77	3	26	74.879997	0	0	0	232.78	0	52234
69	2010	3923.6877	28.219999	1	0	0	0	3633.750000000001	1	0	0	1798.21	3	27	0	0	0	0	-571.56	0	54270
70	1984	5050.2373	29.73	1	0	0	1	70.74	0	1	0	1792.55	1	1							1984
70	1985	5050.2373	29.73	1	2	1	1	129.06	0	1	0	2443.59	1	0	58.32	2	1	0	651.03998	0	0
70	1986	5050.2373	29.73	1	0	0	1	185.67	0	1	0	1846.59	1	1	56.610001	-2	-1	0	-597	0	1986
70	1987	5050.2373	29.73	0	1	0	1	312.9300000000002	0	1	0	1421.68	1	0	127.26	1	0	-1	-424.91	0	0
70	1988	5050.2373	29.73	1	0	0	1	594.0900000000003	0	1	0	2057.86	1	1	281.16	-1	0	1	636.17999	0	1988
70	1989	5050.2373	29.73	1	0	0	1	680.3999999999998	0	1	0	1989.79	1	2	86.309998	0	0	0	-68.07	0	3978
70	1990	5050.2373	29.73	1	0	0	1	722.6999999999999	0	1	0	1541.1	1	3	42.299999	0	0	0	-448.69	0	5970
70	1991	5050.2373	29.73	1	0	0	1	726.39	0	1	0	1673.27	1	4	3.6900001	0	0	0	132.17	0	7964
70	1992	5050.2373	29.73	1	1	0	1	835.8299999999998	0	1	0	1498.9	1	0	109.44	1	0	0	-174.37	0	0
70	1993	5050.2373	29.73	1	0	0	1	868.9499999999998	0	1	0	1401.09	2	1	33.119999	-1	0	0	-97.809998	0	1993
70	1994	5050.2373	29.73	1	0	0	1	938.8799999999995	0	1	0	1816.78	2	2	69.93	0	0	0	415.69	0	3988
70	1995	5050.2373	29.73	1	0	0	1	1367.91	0	1	0	1604.5	2	3	429.03	0	0	0	-212.28	0	5985
70	1996	5050.2373	29.73	1	0	0	1	1570.95	0	1	0	1616.81	2	4	203.03999	0	0	0	12.31	0	7984
70	1997	5050.2373	29.73	1	0	0	1	2031.39	0	1	0	1484.28	2	5	460.44	0	0	0	-132.53	0	9985
70	1998	5050.2373	29.73	1	0	0	1	2475.81	0	1	0	1507.69	2	6	444.42001	0	0	0	23.41	0	11988
70	1999	5050.2373	29.73	1	0	0	1	2533.319999999999	0	1	0	1901.99	2	7	57.509998	0	0	0	394.29999	0	13993
70	2000	5050.2373	29.73	1	0	0	1	2541.33	0	1	0	2050.62	2	8	8.0100002	0	0	0	148.63	0	16000
70	2001	5050.2373	29.73	1	0	0	1	2615.399999999999	0	1	0	1839.83	2	9	74.07	0	0	0	-210.78999	0	18009
70	2002	5050.2373	29.73	1	0	0	1	2714.49	0	1	0	1611.88	3	10	99.089996	0	0	0	-227.95	0	20020
70	2003	5050.2373	29.73	1	0	0	1	2787.48	0	1	0	1694.57	3	11	72.989998	0	0	0	82.690002	0	22033
70	2004	5050.2373	29.73	1	0	0	1	2915.909999999999	0	1	0	1925.15	3	12	128.42999	0	0	0	230.58	0	24048
70	2005	5050.2373	29.73	1	0	0	1	2949.389999999999	0	1	0	1465.83	3	13	33.48	0	0	0	-459.32001	0	26065
70	2006	5050.2373	29.73	1	0	0	1	3077.1	0	1	0	1857.26	3	14	127.71	0	0	0	391.42999	0	28084
70	2007	5050.2373	29.73	1	0	0	1	3128.759999999999	0	1	0	1543.13	3	15	51.66	0	0	0	-314.13	0	30105
70	2008	5050.2373	29.73	1	0	0	1	3325.499999999999	0	1	0	2136.99	3	16	196.74001	0	0	0	593.85999	0	32128
70	2009	5050.2373	29.73	1	0	0	1	3365.459999999999	0	1	0	2369.77	3	17	39.959999	0	0	0	232.78	0	34153
70	2010	5050.2373	29.73	1	0	0	1	3365.459999999999	0	1	0	1798.21	3	18	0	0	0	0	-571.56	0	36180
71	1984	4107.875	23.709999	1	0	0	1	87.57000000000002	0	0	0	1792.55	1	1							1984
71	1985	4107.875	23.709999	1	0	0	1	545.7599999999999	0	0	0	2443.59	1	2	458.19	0	0	0	651.03998	0	3970
71	1986	4107.875	23.709999	1	0	0	1	643.41	0	0	0	1846.59	1	3	97.650002	0	0	0	-597	0	5958
71	1987	4107.875	23.709999	0	0	0	1	916.6499999999999	0	0	0	1421.68	1	4	273.23999	0	0	-1	-424.91	0	7948
71	1988	4107.875	23.709999	1	0	0	1	1050.3	0	0	0	2057.86	1	5	133.64999	0	0	1	636.17999	0	9940
71	1989	4107.875	23.709999	1	0	0	1	1099.08	0	0	0	1989.79	1	6	48.779999	0	0	0	-68.07	0	11934
71	1990	4107.875	23.709999	1	0	0	1	1128.78	0	0	0	1541.1	1	7	29.700001	0	0	0	-448.69	0	13930
71	1991	4107.875	23.709999	1	0	0	1	1178.82	0	0	0	1673.27	1	8	50.040001	0	0	0	132.17	0	15928
71	1992	4107.875	23.709999	1	0	0	1	1246.23	0	0	0	1498.9	1	9	67.410004	0	0	0	-174.37	0	17928
71	1993	4107.875	23.709999	1	0	0	1	1267.380000000001	0	0	0	1401.09	2	10	21.15	0	0	0	-97.809998	0	19930
71	1994	4107.875	23.709999	1	0	0	1	1282.140000000001	0	0	0	1816.78	2	11	14.76	0	0	0	415.69	0	21934
71	1995	4107.875	23.709999	1	0	0	1	1307.970000000001	0	0	0	1604.5	2	12	25.83	0	0	0	-212.28	0	23940
71	1996	4107.875	23.709999	1	0	0	1	1349.01	0	0	0	1616.81	2	13	41.040001	0	0	0	12.31	0	25948
71	1997	4107.875	23.709999	1	0	0	1	1392.21	0	0	0	1484.28	2	14	43.200001	0	0	0	-132.53	0	27958
71	1998	4107.875	23.709999	1	0	0	1	1433.88	0	0	0	1507.69	2	15	41.669998	0	0	0	23.41	0	29970
71	1999	4107.875	23.709999	1	0	0	1	1568.88	1	0	0	1901.99	2	16	135	0	0	0	394.29999	1	31984
71	2000	4107.875	23.709999	1	0	0	1	1682.19	1	0	0	2050.62	2	17	113.31	0	0	0	148.63	0	34000
71	2001	4107.875	23.709999	1	0	0	1	1841.850000000001	1	0	0	1839.83	2	18	159.66	0	0	0	-210.78999	0	36018
71	2002	4107.875	23.709999	1	0	0	1	2247.119999999999	1	0	0	1611.88	3	19	405.26999	0	0	0	-227.95	0	38038
71	2003	4107.875	23.709999	1	0	0	1	2403.09	1	0	0	1694.57	3	20	155.97	0	0	0	82.690002	0	40060
71	2004	4107.875	23.709999	1	0	0	1	2824.11	1	0	0	1925.15	3	21	421.01999	0	0	0	230.58	0	42084
71	2005	4107.875	23.709999	1	0	0	1	2934.9	1	0	0	1465.83	3	22	110.79	0	0	0	-459.32001	0	44110
71	2006	4107.875	23.709999	1	0	0	1	3169.619999999999	1	0	0	1857.26	3	23	234.72	0	0	0	391.42999	0	46138
71	2007	4107.875	23.709999	1	0	0	1	3238.56	1	0	0	1543.13	3	24	68.940002	0	0	0	-314.13	0	48168
71	2008	4107.875	23.709999	1	0	0	1	3361.23	1	0	0	2136.99	3	25	122.67	0	0	0	593.85999	0	50200
71	2009	4107.875	23.709999	1	0	0	1	3413.07	1	0	0	2369.77	3	26	51.84	0	0	0	232.78	0	52234
71	2010	4107.875	23.709999	1	0	0	1	3413.07	1	0	0	1798.21	3	27	0	0	0	0	-571.56	0	54270
72	1984	3478.8354	21.48	1	0	0	1	508.1400000000002	0	1	0	1792.55	1	1							1984
72	1985	3478.8354	21.48	1	0	0	1	1023.3	0	1	0	2443.59	1	2	515.15997	0	0	0	651.03998	0	3970
72	1986	3478.8354	21.48	1	0	0	1	1278.27	0	1	0	1846.59	1	3	254.97	0	0	0	-597	0	5958
72	1987	3478.8354	21.48	1	0	0	1	1607.94	0	1	0	1421.68	1	4	329.67001	0	0	0	-424.91	0	7948
72	1988	3478.8354	21.48	1	0	0	1	1961.46	1	1	0	2057.86	1	5	353.51999	0	0	0	636.17999	1	9940
72	1989	3478.8354	21.48	1	1	0	1	2088	1	1	0	1989.79	1	0	126.54	1	0	0	-68.07	0	0
72	1990	3478.8354	21.48	1	0	0	1	2139.57	1	1	0	1541.1	1	1	51.57	-1	0	0	-448.69	0	1990
72	1991	3478.8354	21.48	1	0	0	1	2259.36	1	1	0	1673.27	1	2	119.79	0	0	0	132.17	0	3982
72	1992	3478.8354	21.48	1	0	0	1	2551.05	1	1	0	1498.9	1	3	291.69	0	0	0	-174.37	0	5976
72	1993	3478.8354	21.48	1	0	0	1	2600.55	1	1	0	1401.09	2	4	49.5	0	0	0	-97.809998	0	7972
72	1994	3478.8354	21.48	1	0	0	1	2696.759999999999	1	1	0	1816.78	2	5	96.209999	0	0	0	415.69	0	9970
72	1995	3478.8354	21.48	1	0	0	1	2796.84	1	1	0	1604.5	2	6	100.08	0	0	0	-212.28	0	11970
72	1996	3478.8354	21.48	1	0	0	1	2913.84	1	1	0	1616.81	2	7	117	0	0	0	12.31	0	13972
72	1997	3478.8354	21.48	1	0	0	1	3047.939999999999	1	1	0	1484.28	2	8	134.10001	0	0	0	-132.53	0	15976
72	1998	3478.8354	21.48	1	0	0	1	3090.599999999999	1	1	0	1507.69	2	9	42.66	0	0	0	23.41	0	17982
72	1999	3478.8354	21.48	1	0	0	1	3153.239999999999	1	1	0	1901.99	2	10	62.639999	0	0	0	394.29999	0	19990
72	2000	3478.8354	21.48	1	0	0	1	3222.089999999999	1	1	0	2050.62	2	11	68.849998	0	0	0	148.63	0	22000
72	2001	3478.8354	21.48	1	0	0	1	3269.429999999999	1	1	0	1839.83	2	12	47.34	0	0	0	-210.78999	0	24012
72	2002	3478.8354	21.48	1	0	0	1	3347.37	1	1	0	1611.88	3	13	77.940002	0	0	0	-227.95	0	26026
72	2003	3478.8354	21.48	1	0	0	1	3367.26	1	1	0	1694.57	3	14	19.889999	0	0	0	82.690002	0	28042
72	2004	3478.8354	21.48	1	0	0	1	3378.78	1	1	0	1925.15	3	15	11.52	0	0	0	230.58	0	30060
72	2005	3478.8354	21.48	1	0	0	1	3384.000000000001	1	1	0	1465.83	3	16	5.2199998	0	0	0	-459.32001	0	32080
72	2006	3478.8354	21.48	1	0	0	1	3393.99	1	1	0	1857.26	3	17	9.9899998	0	0	0	391.42999	0	34102
72	2007	3478.8354	21.48	1	0	0	1	3395.43	1	1	0	1543.13	3	18	1.4400001	0	0	0	-314.13	0	36126
72	2008	3478.8354	21.48	1	2	0	1	3399.39	1	1	0	2136.99	3	0	3.96	2	0	0	593.85999	0	0
72	2009	3478.8354	21.48	1	0	0	1	3402.81	1	1	0	2369.77	3	1	3.4200001	-2	0	0	232.78	0	2009
72	2010	3478.8354	21.48	1	0	0	1	3402.81	1	1	0	1798.21	3	2	0	0	0	0	-571.56	0	4020
73	1984	4586.0601	21.1	1	0	0	1	41.85000000000002	0	0	0	1792.55	1	1							1984
73	1985	4586.0601	21.1	1	0	0	1	171.27	0	0	0	2443.59	1	2	129.42	0	0	0	651.03998	0	3970
73	1986	4586.0601	21.1	1	0	0	1	230.22	0	0	0	1846.59	1	3	58.950001	0	0	0	-597	0	5958
73	1987	4586.0601	21.1	1	0	0	1	335.5199999999998	0	0	0	1421.68	1	4	105.3	0	0	0	-424.91	0	7948
73	1988	4586.0601	21.1	1	0	0	1	575.8200000000004	0	0	0	2057.86	1	5	240.3	0	0	0	636.17999	0	9940
73	1989	4586.0601	21.1	1	0	0	1	699.1200000000001	0	0	0	1989.79	1	6	123.3	0	0	0	-68.07	0	11934
73	1990	4586.0601	21.1	1	0	0	1	820.5299999999995	0	0	0	1541.1	1	7	121.41	0	0	0	-448.69	0	13930
73	1991	4586.0601	21.1	1	0	0	1	1080.99	0	0	0	1673.27	1	8	260.45999	0	0	0	132.17	0	15928
73	1992	4586.0601	21.1	1	0	0	1	1441.8	0	0	0	1498.9	1	9	360.81	0	0	0	-174.37	0	17928
73	1993	4586.0601	21.1	1	0	0	1	1714.319999999999	0	0	0	1401.09	2	10	272.51999	0	0	0	-97.809998	0	19930
73	1994	4586.0601	21.1	1	0	0	1	1909.529999999999	0	0	0	1816.78	2	11	195.21001	0	0	0	415.69	0	21934
73	1995	4586.0601	21.1	1	0	0	1	2317.59	1	0	0	1604.5	2	12	408.06	0	0	0	-212.28	1	23940
73	1996	4586.0601	21.1	1	0	0	1	2533.590000000001	1	0	0	1616.81	2	13	216	0	0	0	12.31	0	25948
73	1997	4586.0601	21.1	1	0	0	1	2871.36	1	0	0	1484.28	2	14	337.76999	0	0	0	-132.53	0	27958
73	1998	4586.0601	21.1	1	0	0	1	3074.04	1	0	0	1507.69	2	15	202.67999	0	0	0	23.41	0	29970
73	1999	4586.0601	21.1	1	0	0	1	3384.27	1	0	0	1901.99	2	16	310.23001	0	0	0	394.29999	0	31984
73	2000	4586.0601	21.1	1	0	0	1	3530.88	1	0	0	2050.62	2	17	146.61	0	0	0	148.63	0	34000
73	2001	4586.0601	21.1	1	0	0	1	3725.55	1	0	0	1839.83	2	18	194.67	0	0	0	-210.78999	0	36018
73	2002	4586.0601	21.1	1	0	0	1	4044.78	1	0	0	1611.88	3	19	319.23001	0	0	0	-227.95	0	38038
73	2003	4586.0601	21.1	1	0	0	1	4141.800000000001	1	0	0	1694.57	3	20	97.019997	0	0	0	82.690002	0	40060
73	2004	4586.0601	21.1	1	0	0	1	4251.870000000001	1	0	0	1925.15	3	21	110.07	0	0	0	230.58	0	42084
73	2005	4586.0601	21.1	1	0	0	1	4308.660000000002	1	0	0	1465.83	3	22	56.790001	0	0	0	-459.32001	0	44110
73	2006	4586.0601	21.1	1	0	0	1	4358.880000000002	1	0	0	1857.26	3	23	50.220001	0	0	0	391.42999	0	46138
73	2007	4586.0601	21.1	1	0	0	1	4378.410000000002	1	0	0	1543.13	3	24	19.530001	0	0	0	-314.13	0	48168
73	2008	4586.0601	21.1	1	0	0	1	4446.360000000002	1	0	0	2136.99	3	25	67.949997	0	0	0	593.85999	0	50200
73	2009	4586.0601	21.1	1	0	0	1	4464.900000000002	1	0	0	2369.77	3	26	18.540001	0	0	0	232.78	0	52234
73	2010	4586.0601	21.1	1	0	0	1	4464.900000000002	1	0	0	1798.21	3	27	0	0	0	0	-571.56	0	54270
74	1984	2531.9521	18.27	1	0	0	1	14.13	0	1	0	1792.55	1	1							1984
74	1985	2531.9521	18.27	1	0	0	1	18.63	0	1	0	2443.59	1	2	4.5	0	0	0	651.03998	0	3970
74	1986	2531.9521	18.27	1	0	0	1	23.76	0	1	0	1846.59	1	3	5.1300001	0	0	0	-597	0	5958
74	1987	2531.9521	18.27	1	0	0	1	61.56	0	1	0	1421.68	1	4	37.799999	0	0	0	-424.91	0	7948
74	1988	2531.9521	18.27	1	1	1	1	140.6700000000001	1	1	0	2057.86	1	0	79.110001	1	1	0	636.17999	1	0
74	1989	2531.9521	18.27	1	0	0	1	236.52	1	1	0	1989.79	1	1	95.849998	-1	-1	0	-68.07	0	1989
74	1990	2531.9521	18.27	1	0	0	1	278.0099999999999	1	1	0	1541.1	1	2	41.490002	0	0	0	-448.69	0	3980
74	1991	2531.9521	18.27	1	0	0	1	359.2799999999999	1	1	0	1673.27	1	3	81.269997	0	0	0	132.17	0	5973
74	1992	2531.9521	18.27	1	0	0	1	588.6000000000001	1	1	0	1498.9	1	4	229.32001	0	0	0	-174.37	0	7968
74	1993	2531.9521	18.27	1	0	0	1	708.5700000000001	1	1	0	1401.09	2	5	119.97	0	0	0	-97.809998	0	9965
74	1994	2531.9521	18.27	1	0	0	1	792.0899999999998	1	1	0	1816.78	2	6	83.519997	0	0	0	415.69	0	11964
74	1995	2531.9521	18.27	1	0	0	1	925.3799999999998	1	1	0	1604.5	2	7	133.28999	0	0	0	-212.28	0	13965
74	1996	2531.9521	18.27	1	0	0	1	1021.86	1	1	0	1616.81	2	8	96.480003	0	0	0	12.31	0	15968
74	1997	2531.9521	18.27	1	0	0	1	1231.29	1	1	0	1484.28	2	9	209.42999	0	0	0	-132.53	0	17973
74	1998	2531.9521	18.27	1	0	0	1	1311.03	1	1	0	1507.69	2	10	79.739998	0	0	0	23.41	0	19980
74	1999	2531.9521	18.27	1	0	0	1	1437.479999999999	1	1	0	1901.99	2	11	126.45	0	0	0	394.29999	0	21989
74	2000	2531.9521	18.27	1	0	0	1	1493.369999999999	1	1	0	2050.62	2	12	55.889999	0	0	0	148.63	0	24000
74	2001	2531.9521	18.27	1	0	0	1	1555.379999999999	1	1	0	1839.83	2	13	62.009998	0	0	0	-210.78999	0	26013
74	2002	2531.9521	18.27	1	0	0	1	1702.26	1	1	0	1611.88	3	14	146.88	0	0	0	-227.95	0	28028
74	2003	2531.9521	18.27	1	0	0	1	1780.38	1	1	0	1694.57	3	15	78.120003	0	0	0	82.690002	0	30045
74	2004	2531.9521	18.27	1	0	0	1	1949.13	1	1	0	1925.15	3	16	168.75	0	0	0	230.58	0	32064
74	2005	2531.9521	18.27	1	0	0	1	1997.19	1	1	0	1465.83	3	17	48.060001	0	0	0	-459.32001	0	34085
74	2006	2531.9521	18.27	1	0	0	1	2065.32	1	1	0	1857.26	3	18	68.129997	0	0	0	391.42999	0	36108
74	2007	2531.9521	18.27	1	0	0	1	2103.569999999999	1	1	0	1543.13	3	19	38.25	0	0	0	-314.13	0	38133
74	2008	2531.9521	18.27	1	0	0	1	2190.06	1	1	0	2136.99	3	20	86.489998	0	0	0	593.85999	0	40160
74	2009	2531.9521	18.27	1	0	0	1	2236.14	1	1	0	2369.77	3	21	46.080002	0	0	0	232.78	0	42189
74	2010	2531.9521	18.27	1	0	0	1	2236.14	1	1	0	1798.21	3	22	0	0	0	0	-571.56	0	44220
75	1984	3821.8708	14.17	1	0	1	1	51.21000000000002	0	0	0	1792.55	1	1							1984
75	1985	3821.8708	14.17	1	0	0	1	67.58999999999999	0	0	0	2443.59	1	2	16.379999	0	-1	0	651.03998	0	3970
75	1986	3821.8708	14.17	1	0	0	1	84.33	0	0	0	1846.59	1	3	16.74	0	0	0	-597	0	5958
75	1987	3821.8708	14.17	1	0	0	1	141.1200000000001	0	0	0	1421.68	1	4	56.790001	0	0	0	-424.91	0	7948
75	1988	3821.8708	14.17	1	0	0	1	198.99	1	0	0	2057.86	1	5	57.869999	0	0	0	636.17999	1	9940
75	1989	3821.8708	14.17	1	0	0	1	381.3300000000002	1	0	0	1989.79	1	6	182.34	0	0	0	-68.07	0	11934
75	1990	3821.8708	14.17	1	0	0	1	483.9300000000001	1	0	0	1541.1	1	7	102.6	0	0	0	-448.69	0	13930
75	1991	3821.8708	14.17	1	0	0	1	694.6199999999998	1	0	0	1673.27	1	8	210.69	0	0	0	132.17	0	15928
75	1992	3821.8708	14.17	1	0	0	1	1179.81	1	0	0	1498.9	1	9	485.19	0	0	0	-174.37	0	17928
75	1993	3821.8708	14.17	1	0	0	1	1397.43	1	0	0	1401.09	2	10	217.62	0	0	0	-97.809998	0	19930
75	1994	3821.8708	14.17	1	0	0	1	1583.370000000001	1	0	0	1816.78	2	11	185.94	0	0	0	415.69	0	21934
75	1995	3821.8708	14.17	1	0	0	1	1908.72	1	0	0	1604.5	2	12	325.35001	0	0	0	-212.28	0	23940
75	1996	3821.8708	14.17	1	0	0	1	2024.55	1	0	0	1616.81	2	13	115.83	0	0	0	12.31	0	25948
75	1997	3821.8708	14.17	1	0	0	1	2306.88	1	0	0	1484.28	2	14	282.32999	0	0	0	-132.53	0	27958
75	1998	3821.8708	14.17	1	0	0	1	2469.69	1	0	0	1507.69	2	15	162.81	0	0	0	23.41	0	29970
75	1999	3821.8708	14.17	1	0	0	1	2665.889999999999	1	0	0	1901.99	2	16	196.2	0	0	0	394.29999	0	31984
75	2000	3821.8708	14.17	1	0	0	1	2744.819999999999	1	0	0	2050.62	2	17	78.93	0	0	0	148.63	0	34000
75	2001	3821.8708	14.17	1	0	0	1	2912.67	1	0	0	1839.83	2	18	167.85001	0	0	0	-210.78999	0	36018
75	2002	3821.8708	14.17	1	0	0	1	3074.04	1	0	0	1611.88	3	19	161.37	0	0	0	-227.95	0	38038
75	2003	3821.8708	14.17	1	0	0	1	3182.4	1	0	0	1694.57	3	20	108.36	0	0	0	82.690002	0	40060
75	2004	3821.8708	14.17	1	0	0	1	3391.109999999999	1	0	0	1925.15	3	21	208.71001	0	0	0	230.58	0	42084
75	2005	3821.8708	14.17	1	0	0	1	3418.739999999999	1	0	0	1465.83	3	22	27.629999	0	0	0	-459.32001	0	44110
75	2006	3821.8708	14.17	1	0	0	1	3515.49	1	0	0	1857.26	3	23	96.75	0	0	0	391.42999	0	46138
75	2007	3821.8708	14.17	1	0	0	1	3578.76	1	0	0	1543.13	3	24	63.27	0	0	0	-314.13	0	48168
75	2008	3821.8708	14.17	1	0	0	1	3697.2	1	0	0	2136.99	3	25	118.44	0	0	0	593.85999	0	50200
75	2009	3821.8708	14.17	1	0	0	1	3722.22	1	0	0	2369.77	3	26	25.02	0	0	0	232.78	0	52234
75	2010	3821.8708	14.17	1	0	0	1	3722.22	1	0	0	1798.21	3	27	0	0	0	0	-571.56	0	54270
76	1984	8923.1338	15.45	1	0	0	0	219.69	0	0	0	1792.55	1	1							1984
[truncated: 2,861 more rows]
